# Supplementary material for: A Homogeneously Catalyzed Paired Electrolytic Cell for Hydrogen Peroxide Production
Source: Angew Chem Int Ed Engl. 2026 Mar 23;65(19):e24811. doi: 10.1002/anie.202524811 (PMC13134611; doi:10.1002/anie.202524811)
Supplement: Supplementary file 2 — Supporting File 2: anie71856‐sup‐0001‐Data.zip. [file ANIE-65-e24811-s002.zip]

Archive with 1 entries (1 files):
- SnIV_Cl2_TMPyP_Cl2 .cif
