# Supplementary material for: A Homogeneously Catalyzed Paired Electrolytic Cell for Hydrogen Peroxide Production
Source: Angew Chem Int Ed Engl. 2026 Mar 23;65(19):e24811. doi: 10.1002/anie.202524811 (PMC13134611; doi:10.1002/anie.202524811)
Supplement: Supplementary file 2 — Supporting File 2: anie71856‐sup‐0001‐Data.zip. [file ANIE-65-e24811-s002.zip › SnIV_Cl2_TMPyP_Cl2 .cif]

 
data_SnIV_Cl2_TMPyP_Cl2
 
_audit_creation_method            'SHELXL-2019/3'
_shelx_SHELXL_version_number      '2019/3'
_chemical_name_systematic         ?
_chemical_name_common             ?
_chemical_melting_point           ?
_chemical_formula_moiety          
 'C44 H36 Cl2 N8 Sn, 5.28(C H4 O), 4(Cl)'
_chemical_formula_sum
 'C49.28 H57.12 Cl6 N8 O5.28 Sn' 
_chemical_formula_weight          1177.38

loop_
 _atom_type_symbol
 _atom_type_description
 _atom_type_scat_dispersion_real
 _atom_type_scat_dispersion_imag
 _atom_type_scat_source
 'C'  'C'   0.0181   0.0091
 'International Tables Vol C Tables 4.2.6.8 and 6.1.1.4'
 'H'  'H'   0.0000   0.0000
 'International Tables Vol C Tables 4.2.6.8 and 6.1.1.4'
 'N'  'N'   0.0311   0.0180
 'International Tables Vol C Tables 4.2.6.8 and 6.1.1.4'
 'O'  'O'   0.0492   0.0322
 'International Tables Vol C Tables 4.2.6.8 and 6.1.1.4'
 'Cl'  'Cl'   0.3639   0.7018
 'International Tables Vol C Tables 4.2.6.8 and 6.1.1.4'
 'Sn'  'Sn'   0.0259   5.4591
 'International Tables Vol C Tables 4.2.6.8 and 6.1.1.4'
 
_space_group_crystal_system       monoclinic
_space_group_IT_number            14
_space_group_name_H-M_alt         'P 21/c'
_space_group_name_Hall            '-P 2ybc'
 
_shelx_space_group_comment
;
The symmetry employed for this shelxl refinement is uniquely defined
by the following loop, which should always be used as a source of
symmetry information in preference to the above space-group names.
They are only intended as comments.
;
 
loop_
 _space_group_symop_operation_xyz
 'x, y, z'
 '-x, y+1/2, -z+1/2'
 '-x, -y, -z'
 'x, -y-1/2, z-1/2'
 
_cell_length_a                    8.85853(4)
_cell_length_b                    25.67478(11)
_cell_length_c                    14.41056(6)
_cell_angle_alpha                 90
_cell_angle_beta                  93.9826(4)
_cell_angle_gamma                 90
_cell_volume                      3269.63(2)
_cell_formula_units_Z             2
_cell_measurement_temperature     223.00(10)
_cell_measurement_reflns_used     44409
_cell_measurement_theta_min       3.4410
_cell_measurement_theta_max       72.0640
 
_exptl_crystal_description        block
_exptl_crystal_colour             'pink-purple'
_exptl_crystal_density_meas       ?
_exptl_crystal_density_method     ?
_exptl_crystal_density_diffrn     1.196          
_exptl_crystal_F_000              1206
_exptl_transmission_factor_min    ?
_exptl_transmission_factor_max    ?
_exptl_crystal_size_max           0.224
_exptl_crystal_size_mid           0.125
_exptl_crystal_size_min           0.099
_exptl_absorpt_coefficient_mu     5.719
_shelx_estimated_absorpt_T_min    ?
_shelx_estimated_absorpt_T_max    ?
_exptl_absorpt_correction_type    analytical
_exptl_absorpt_correction_T_min   0.426
_exptl_absorpt_correction_T_max   0.646
_exptl_absorpt_process_details    
;
CrysAlisPro 1.171.42.95a (Rigaku Oxford Diffraction, 2023)
Analytical numeric absorption correction using a multifaceted crystal
model based on expressions derived by R.C. Clark & J.S. Reid.
(Clark, R. C. & Reid, J. S. (1995). Acta Cryst. A51, 887-897)
Empirical absorption correction using spherical harmonics,
implemented in SCALE3 ABSPACK scaling algorithm.
;
_oxdiff_exptl_absorpt_empirical_full_min           0.818
_oxdiff_exptl_absorpt_empirical_full_max           1.319
_oxdiff_exptl_absorpt_empirical_details
;
Empirical correction (ABSPACK) includes:
- Absorption correction using spherical harmonics
- Frame scaling
- Detector area scaling
- B-factor correction
;
_exptl_absorpt_special_details    ?
_diffrn_ambient_temperature       223.00(10)
_diffrn_radiation_wavelength      1.54178
_diffrn_radiation_type            CuK\a
_diffrn_source                    'Rotating-anode X-ray tube'
_diffrn_radiation_monochromator   mirror
_diffrn_measurement_device        'four-circle diffractometer'
_diffrn_measurement_device_type   'XtaLAB Synergy R, HyPix'
_diffrn_detector                  'Hybrid Pixel Array Detector'
_diffrn_detector_type             HyPix
_diffrn_measurement_method        '\w scans'
_diffrn_detector_area_resol_mean  10.0000
_diffrn_reflns_number             65483
_diffrn_reflns_av_unetI/netI      0.0086
_diffrn_reflns_av_R_equivalents   0.0189
_diffrn_reflns_limit_h_min        -7
_diffrn_reflns_limit_h_max        10
_diffrn_reflns_limit_k_min        -31
_diffrn_reflns_limit_k_max        31
_diffrn_reflns_limit_l_min        -17
_diffrn_reflns_limit_l_max        17
_diffrn_reflns_theta_min          3.523
_diffrn_reflns_theta_max          71.899
_diffrn_reflns_theta_full         67.679
_diffrn_measured_fraction_theta_max   1.000
_diffrn_measured_fraction_theta_full  1.000
_diffrn_reflns_Laue_measured_fraction_max    1.000
_diffrn_reflns_Laue_measured_fraction_full   1.000
_diffrn_reflns_point_group_measured_fraction_max   1.000
_diffrn_reflns_point_group_measured_fraction_full  1.000
_reflns_number_total              6412
_reflns_number_gt                 6056
_reflns_threshold_expression      'I > 2\s(I)'
_reflns_Friedel_coverage          0.000
_reflns_Friedel_fraction_max      .
_reflns_Friedel_fraction_full     .
 
_reflns_special_details
;
 Reflections were merged by SHELXL according to the crystal
 class for the calculation of statistics and refinement.
 
 Structure factors included contributions from the .fab file.
 
 _reflns_Friedel_fraction is defined as the number of unique
 Friedel pairs measured divided by the number that would be
 possible theoretically, ignoring centric projections and
 systematic absences.
;
 
_computing_data_collection        'CrysAlisPro 1.171.42.49 (Rigaku OD, 2022)'
_computing_cell_refinement        'CrysAlisPro 1.171.42.49 (Rigaku OD, 2022)'
_computing_data_reduction         'CrysAlisPro 1.171.42.49 (Rigaku OD, 2022)'
_computing_structure_solution     'SHELXT-2018/2 (Sheldrick, 2018)'
_computing_structure_refinement   'SHELXL-2019/3 (Sheldrick, 2018)'
_computing_molecular_graphics     'SHELXTL v6.10 (Sheldrick, 2008)'
_computing_publication_material   'SHELXTL v6.10 (Sheldrick, 2008)'
_refine_special_details           ?
_refine_ls_structure_factor_coef  Fsqd
_refine_ls_matrix_type            full
_refine_ls_weighting_scheme       calc
_refine_ls_weighting_details
'w=1/[\s^2^(Fo^2^)+(0.0643P)^2^+1.4608P] where P=(Fo^2^+2Fc^2^)/3'
_atom_sites_solution_primary      direct
_atom_sites_solution_secondary    difmap
_atom_sites_solution_hydrogens    geom
_refine_ls_hydrogen_treatment     constr
_refine_ls_extinction_method      none
_refine_ls_extinction_coef        .
_refine_ls_number_reflns          6412
_refine_ls_number_parameters      331
_refine_ls_number_restraints      0
_refine_ls_R_factor_all           0.0345
_refine_ls_R_factor_gt            0.0332
_refine_ls_wR_factor_ref          0.1015
_refine_ls_wR_factor_gt           0.1002
_refine_ls_goodness_of_fit_ref    1.070
_refine_ls_restrained_S_all       1.070
_refine_ls_shift/su_max           0.001
_refine_ls_shift/su_mean          0.000
 
loop_
 _atom_site_label
 _atom_site_type_symbol
 _atom_site_fract_x
 _atom_site_fract_y
 _atom_site_fract_z
 _atom_site_U_iso_or_equiv
 _atom_site_adp_type
 _atom_site_occupancy
 _atom_site_site_symmetry_order  
 _atom_site_calc_flag
 _atom_site_refinement_flags_posn
 _atom_site_refinement_flags_adp
 _atom_site_refinement_flags_occupancy
 _atom_site_disorder_assembly
 _atom_site_disorder_group
Sn1 Sn 0.500000 0.500000 0.000000 0.03248(9) Uani 1 2 d S . P . .
Cl1 Cl 0.26191(8) 0.49885(2) 0.07327(6) 0.05732(18) Uani 1 1 d . . . . .
C1 C 0.4339(2) 0.38998(8) -0.08071(14) 0.0359(4) Uani 1 1 d . . . . .
C2 C 0.4548(2) 0.33566(8) -0.05795(15) 0.0395(4) Uani 1 1 d . . . . .
H2 H 0.420532 0.307245 -0.094758 0.047 Uiso 1 1 calc R U . . .
C3 C 0.5331(2) 0.33301(8) 0.02622(16) 0.0400(4) Uani 1 1 d . . . . .
H3 H 0.565050 0.302409 0.057571 0.048 Uiso 1 1 calc R U . . .
C4 C 0.5583(2) 0.38525(8) 0.05879(15) 0.0362(4) Uani 1 1 d . . . . .
C5 C 0.6342(2) 0.39992(8) 0.14374(15) 0.0370(4) Uani 1 1 d . . . . .
C6 C 0.6609(2) 0.45070(8) 0.17695(15) 0.0390(4) Uani 1 1 d . . . . .
C7 C 0.7324(3) 0.46476(9) 0.26592(16) 0.0489(6) Uani 1 1 d . . . . .
H7 H 0.771001 0.441582 0.312175 0.059 Uiso 1 1 calc R U . . .
C8 C 0.7343(3) 0.51758(10) 0.27116(17) 0.0490(5) Uani 1 1 d . . . . .
H8 H 0.774701 0.537524 0.321646 0.059 Uiso 1 1 calc R U . . .
C9 C 0.6634(2) 0.53750(8) 0.18572(15) 0.0387(4) Uani 1 1 d . . . . .
C10 C 0.6394(2) 0.59005(8) 0.16233(15) 0.0368(4) Uani 1 1 d . . . . .
C11 C 0.6914(2) 0.35625(8) 0.20511(14) 0.0367(4) Uani 1 1 d . . . . .
C12 C 0.8429(3) 0.34435(10) 0.21487(18) 0.0518(6) Uani 1 1 d . . . . .
H12 H 0.912619 0.363996 0.183210 0.062 Uiso 1 1 calc R U . . .
C13 C 0.8923(3) 0.30349(10) 0.27124(18) 0.0522(6) Uani 1 1 d . . . . .
H13 H 0.995958 0.295298 0.277334 0.063 Uiso 1 1 calc R U . . .
C14 C 0.6478(3) 0.28652(10) 0.30898(18) 0.0514(6) Uani 1 1 d . . . . .
H14 H 0.580177 0.266689 0.341992 0.062 Uiso 1 1 calc R U . . .
C15 C 0.5937(3) 0.32667(10) 0.25268(18) 0.0510(6) Uani 1 1 d . . . . .
H15 H 0.489380 0.333817 0.246865 0.061 Uiso 1 1 calc R U . . .
C16 C 0.8506(3) 0.23112(9) 0.37609(17) 0.0512(5) Uani 1 1 d . . . . .
H16A H 0.815765 0.235075 0.438044 0.077 Uiso 1 1 calc R U . . .
H16B H 0.960354 0.230487 0.379770 0.077 Uiso 1 1 calc R U . . .
H16C H 0.811825 0.198786 0.349016 0.077 Uiso 1 1 calc R U . . .
C17 C 0.6949(2) 0.62953(8) 0.23323(14) 0.0372(4) Uani 1 1 d . . . . .
C18 C 0.5927(2) 0.65791(9) 0.28097(17) 0.0465(5) Uani 1 1 d . . . . .
H18 H 0.488397 0.651658 0.270480 0.056 Uiso 1 1 calc R U . . .
C19 C 0.6438(3) 0.69526(10) 0.34374(17) 0.0515(6) Uani 1 1 d . . . . .
H19 H 0.574122 0.714304 0.376521 0.062 Uiso 1 1 calc R U . . .
C20 C 0.8932(2) 0.67767(9) 0.31362(16) 0.0474(5) Uani 1 1 d . . . . .
H20 H 0.996942 0.684814 0.325011 0.057 Uiso 1 1 calc R U . . .
C21 C 0.8474(2) 0.63950(9) 0.25091(15) 0.0437(5) Uani 1 1 d . . . . .
H21 H 0.919408 0.620317 0.220267 0.052 Uiso 1 1 calc R U . . .
C22 C 0.8435(3) 0.74784(12) 0.4220(2) 0.0689(8) Uani 1 1 d . . . . .
H22A H 0.804825 0.780687 0.397039 0.103 Uiso 1 1 calc R U . . .
H22B H 0.953189 0.748854 0.427617 0.103 Uiso 1 1 calc R U . . .
H22C H 0.805958 0.742107 0.482861 0.103 Uiso 1 1 calc R U . . .
N1 N 0.49700(16) 0.41888(8) -0.00782(11) 0.0370(4) Uani 1 1 d . . . . .
N2 N 0.6199(2) 0.49577(6) 0.13044(14) 0.0383(4) Uani 1 1 d . . . . .
N3 N 0.79535(19) 0.27555(6) 0.31706(12) 0.0384(4) Uani 1 1 d . . . . .
N4 N 0.7920(2) 0.70475(8) 0.35856(13) 0.0456(4) Uani 1 1 d . . . . .
Cl2 Cl 0.73440(6) 0.77731(2) 0.16016(5) 0.05955(17) Uani 1 1 d . . . . .
Cl3 Cl 0.73143(6) 0.28812(2) 0.59559(5) 0.05907(17) Uani 1 1 d . . . . .
C1S C 0.7669(6) 0.42722(17) 0.7079(3) 0.0884(13) Uani 0.854(5) 1 d . . P . .
H1S1 H 0.814930 0.451374 0.752500 0.133 Uiso 0.854(5) 1 calc R U P . .
H1S2 H 0.660608 0.436044 0.697122 0.133 Uiso 0.854(5) 1 calc R U P . .
H1S3 H 0.815598 0.429430 0.649797 0.133 Uiso 0.854(5) 1 calc R U P . .
O1S O 0.7804(3) 0.37655(12) 0.7429(2) 0.0851(10) Uani 0.854(5) 1 d . . P . .
H1S H 0.744683 0.355690 0.703197 0.128 Uiso 0.854(5) 1 calc R U P . .
C2S C 0.7847(9) 0.9144(2) 0.2380(4) 0.120(2) Uani 0.786(6) 1 d . . P . .
H2S1 H 0.683916 0.929338 0.234582 0.181 Uiso 0.786(6) 1 calc R U P . .
H2S2 H 0.810621 0.904464 0.176108 0.181 Uiso 0.786(6) 1 calc R U P . .
H2S3 H 0.857001 0.939937 0.263406 0.181 Uiso 0.786(6) 1 calc R U P . .
O2S O 0.7888(4) 0.86799(17) 0.2986(3) 0.1128(16) Uani 0.786(6) 1 d . . P . .
H2S H 0.770274 0.841609 0.266498 0.169 Uiso 0.786(6) 1 calc R U P . .
C3S C 1.0176(5) 0.8974(2) 0.5176(3) 0.1025(14) Uani 1 1 d . . . . .
H3S1 H 0.963593 0.920102 0.557648 0.154 Uiso 1 1 calc R U . . .
H3S2 H 1.051087 0.917209 0.465587 0.154 Uiso 1 1 calc R U . . .
H3S3 H 1.104771 0.882591 0.552699 0.154 Uiso 1 1 calc R U . . .
O3S O 0.9330(6) 0.8620(2) 0.4884(4) 0.191(2) Uani 1 1 d . . . . .
H3S H 0.865956 0.874170 0.451497 0.287 Uiso 1 1 calc R U . . .
 
loop_
 _atom_site_aniso_label
 _atom_site_aniso_U_11
 _atom_site_aniso_U_22
 _atom_site_aniso_U_33
 _atom_site_aniso_U_23
 _atom_site_aniso_U_13
 _atom_site_aniso_U_12
Sn1 0.03612(13) 0.02442(12) 0.03506(13) -0.00182(5) -0.01075(8) 0.00014(5)
Cl1 0.0483(4) 0.0578(4) 0.0663(4) -0.0038(2) 0.0070(3) -0.0008(2)
C1 0.0373(10) 0.0280(9) 0.0408(10) -0.0043(8) -0.0085(8) -0.0006(7)
C2 0.0438(11) 0.0252(9) 0.0482(11) -0.0046(8) -0.0058(9) -0.0016(8)
C3 0.0427(10) 0.0278(10) 0.0484(11) 0.0005(9) -0.0045(9) 0.0017(8)
C4 0.0363(10) 0.0271(9) 0.0437(11) 0.0029(8) -0.0072(8) 0.0008(7)
C5 0.0375(10) 0.0316(10) 0.0404(10) 0.0027(8) -0.0080(8) 0.0007(8)
C6 0.0422(11) 0.0322(10) 0.0407(11) 0.0016(8) -0.0115(8) 0.0011(8)
C7 0.0617(14) 0.0408(12) 0.0408(11) 0.0015(9) -0.0204(10) 0.0021(10)
C8 0.0618(14) 0.0396(12) 0.0424(12) -0.0031(10) -0.0189(10) -0.0007(11)
C9 0.0430(11) 0.0346(10) 0.0365(10) -0.0057(8) -0.0125(8) -0.0021(8)
C10 0.0380(10) 0.0305(9) 0.0403(10) -0.0057(8) -0.0078(8) -0.0013(8)
C11 0.0382(10) 0.0310(9) 0.0393(10) 0.0010(8) -0.0074(8) 0.0006(8)
C12 0.0391(11) 0.0533(14) 0.0627(14) 0.0224(11) 0.0025(10) 0.0027(10)
C13 0.0370(11) 0.0562(14) 0.0631(14) 0.0184(12) 0.0014(10) 0.0088(10)
C14 0.0431(12) 0.0496(13) 0.0619(14) 0.0171(11) 0.0061(10) 0.0015(10)
C15 0.0355(11) 0.0506(13) 0.0667(15) 0.0157(11) 0.0015(10) 0.0053(9)
C16 0.0606(14) 0.0418(12) 0.0499(13) 0.0134(10) -0.0049(11) 0.0086(10)
C17 0.0397(10) 0.0330(10) 0.0375(10) -0.0049(8) -0.0063(8) -0.0021(8)
C18 0.0349(10) 0.0478(12) 0.0562(13) -0.0131(10) -0.0006(9) -0.0047(9)
C19 0.0447(12) 0.0560(14) 0.0541(13) -0.0201(11) 0.0053(10) -0.0023(10)
C20 0.0371(10) 0.0560(13) 0.0481(12) -0.0145(10) -0.0043(9) -0.0066(9)
C21 0.0367(10) 0.0473(12) 0.0462(11) -0.0150(9) -0.0029(9) 0.0005(9)
C22 0.0696(17) 0.0738(18) 0.0623(16) -0.0394(14) -0.0023(13) -0.0145(14)
N1 0.0426(10) 0.0255(9) 0.0407(9) -0.0019(6) -0.0130(8) 0.0000(5)
N2 0.0463(11) 0.0279(9) 0.0380(10) -0.0008(6) -0.0155(8) 0.0004(6)
N3 0.0423(9) 0.0340(8) 0.0379(9) 0.0047(7) -0.0035(7) 0.0041(7)
N4 0.0447(10) 0.0499(11) 0.0416(9) -0.0171(8) -0.0019(7) -0.0079(8)
Cl2 0.0421(3) 0.0544(3) 0.0819(4) -0.0161(3) 0.0022(3) -0.0093(2)
Cl3 0.0444(3) 0.0528(3) 0.0795(4) -0.0143(3) 0.0009(3) -0.0062(2)
C1S 0.108(3) 0.074(3) 0.083(3) -0.019(2) 0.010(2) -0.002(2)
O1S 0.0672(16) 0.092(2) 0.095(2) -0.0113(16) -0.0029(14) -0.0017(14)
C2S 0.171(7) 0.086(4) 0.108(4) -0.031(3) 0.031(4) -0.007(4)
O2S 0.082(2) 0.119(3) 0.137(3) -0.053(3) 0.007(2) -0.008(2)
C3S 0.114(3) 0.109(4) 0.085(2) -0.009(2) 0.014(2) -0.027(3)
O3S 0.185(4) 0.148(4) 0.245(6) -0.061(4) 0.047(4) -0.052(4)
 
_geom_special_details
;
 All esds (except the esd in the dihedral angle between two l.s. planes)
 are estimated using the full covariance matrix.  The cell esds are taken
 into account individually in the estimation of esds in distances, angles
 and torsion angles; correlations between esds in cell parameters are only
 used when they are defined by crystal symmetry.  An approximate (isotropic)
 treatment of cell esds is used for estimating esds involving l.s. planes.
;
 
loop_
 _geom_bond_atom_site_label_1
 _geom_bond_atom_site_label_2
 _geom_bond_distance
 _geom_bond_site_symmetry_2
 _geom_bond_publ_flag
Sn1 N1 2.0858(19) 3_665 ?
Sn1 N1 2.0858(19) . ?
Sn1 N2 2.097(2) . ?
Sn1 N2 2.097(2) 3_665 ?
Sn1 Cl1 2.4235(7) 3_665 ?
Sn1 Cl1 2.4235(7) . ?
C1 N1 1.373(3) . ?
C1 C10 1.400(3) 3_665 ?
C1 C2 1.442(3) . ?
C2 C3 1.356(3) . ?
C2 H2 0.9400 . ?
C3 C4 1.433(3) . ?
C3 H3 0.9400 . ?
C4 N1 1.375(3) . ?
C4 C5 1.407(3) . ?
C5 C6 1.403(3) . ?
C5 C11 1.495(3) . ?
C6 N2 1.373(3) . ?
C6 C7 1.436(3) . ?
C7 C8 1.358(3) . ?
C7 H7 0.9400 . ?
C8 C9 1.437(3) . ?
C8 H8 0.9400 . ?
C9 N2 1.374(3) . ?
C9 C10 1.403(3) . ?
C10 C17 1.498(3) . ?
C11 C15 1.370(3) . ?
C11 C12 1.374(3) . ?
C12 C13 1.379(3) . ?
C12 H12 0.9400 . ?
C13 N3 1.330(3) . ?
C13 H13 0.9400 . ?
C14 N3 1.335(3) . ?
C14 C15 1.377(3) . ?
C14 H14 0.9400 . ?
C15 H15 0.9400 . ?
C16 N3 1.485(3) . ?
C16 H16A 0.9700 . ?
C16 H16B 0.9700 . ?
C16 H16C 0.9700 . ?
C17 C18 1.382(3) . ?
C17 C21 1.382(3) . ?
C18 C19 1.373(3) . ?
C18 H18 0.9400 . ?
C19 N4 1.338(3) . ?
C19 H19 0.9400 . ?
C20 N4 1.337(3) . ?
C20 C21 1.375(3) . ?
C20 H20 0.9400 . ?
C21 H21 0.9400 . ?
C22 N4 1.487(3) . ?
C22 H22A 0.9700 . ?
C22 H22B 0.9700 . ?
C22 H22C 0.9700 . ?
C1S O1S 1.397(5) . ?
C1S H1S1 0.9700 . ?
C1S H1S2 0.9700 . ?
C1S H1S3 0.9700 . ?
O1S H1S 0.8300 . ?
C2S O2S 1.477(7) . ?
C2S H2S1 0.9700 . ?
C2S H2S2 0.9700 . ?
C2S H2S3 0.9700 . ?
O2S H2S 0.8300 . ?
C3S O3S 1.233(6) . ?
C3S H3S1 0.9700 . ?
C3S H3S2 0.9700 . ?
C3S H3S3 0.9700 . ?
O3S H3S 0.8300 . ?
 
loop_
 _geom_angle_atom_site_label_1
 _geom_angle_atom_site_label_2
 _geom_angle_atom_site_label_3
 _geom_angle
 _geom_angle_site_symmetry_1
 _geom_angle_site_symmetry_3
 _geom_angle_publ_flag
N1 Sn1 N1 180.0 3_665 . ?
N1 Sn1 N2 89.97(6) 3_665 . ?
N1 Sn1 N2 90.03(6) . . ?
N1 Sn1 N2 90.03(6) 3_665 3_665 ?
N1 Sn1 N2 89.97(6) . 3_665 ?
N2 Sn1 N2 180.0 . 3_665 ?
N1 Sn1 Cl1 90.18(4) 3_665 3_665 ?
N1 Sn1 Cl1 89.81(4) . 3_665 ?
N2 Sn1 Cl1 89.37(7) . 3_665 ?
N2 Sn1 Cl1 90.63(7) 3_665 3_665 ?
N1 Sn1 Cl1 89.82(4) 3_665 . ?
N1 Sn1 Cl1 90.18(4) . . ?
N2 Sn1 Cl1 90.63(7) . . ?
N2 Sn1 Cl1 89.37(7) 3_665 . ?
Cl1 Sn1 Cl1 180.0 3_665 . ?
N1 C1 C10 125.81(19) . 3_665 ?
N1 C1 C2 108.03(18) . . ?
C10 C1 C2 126.16(19) 3_665 . ?
C3 C2 C1 107.57(17) . . ?
C3 C2 H2 126.2 . . ?
C1 C2 H2 126.2 . . ?
C2 C3 C4 107.71(17) . . ?
C2 C3 H3 126.1 . . ?
C4 C3 H3 126.1 . . ?
N1 C4 C5 125.55(19) . . ?
N1 C4 C3 108.31(18) . . ?
C5 C4 C3 126.14(19) . . ?
C6 C5 C4 127.20(19) . . ?
C6 C5 C11 116.96(18) . . ?
C4 C5 C11 115.84(18) . . ?
N2 C6 C5 125.73(19) . . ?
N2 C6 C7 108.01(18) . . ?
C5 C6 C7 126.25(19) . . ?
C8 C7 C6 107.67(18) . . ?
C8 C7 H7 126.2 . . ?
C6 C7 H7 126.2 . . ?
C7 C8 C9 107.75(18) . . ?
C7 C8 H8 126.1 . . ?
C9 C8 H8 126.1 . . ?
N2 C9 C10 125.37(19) . . ?
N2 C9 C8 107.89(19) . . ?
C10 C9 C8 126.7(2) . . ?
C1 C10 C9 127.40(19) 3_665 . ?
C1 C10 C17 115.86(18) 3_665 . ?
C9 C10 C17 116.73(18) . . ?
C15 C11 C12 118.2(2) . . ?
C15 C11 C5 120.80(19) . . ?
C12 C11 C5 121.04(19) . . ?
C11 C12 C13 119.8(2) . . ?
C11 C12 H12 120.1 . . ?
C13 C12 H12 120.1 . . ?
N3 C13 C12 120.9(2) . . ?
N3 C13 H13 119.6 . . ?
C12 C13 H13 119.6 . . ?
N3 C14 C15 120.5(2) . . ?
N3 C14 H14 119.7 . . ?
C15 C14 H14 119.7 . . ?
C11 C15 C14 120.2(2) . . ?
C11 C15 H15 119.9 . . ?
C14 C15 H15 119.9 . . ?
N3 C16 H16A 109.5 . . ?
N3 C16 H16B 109.5 . . ?
H16A C16 H16B 109.5 . . ?
N3 C16 H16C 109.5 . . ?
H16A C16 H16C 109.5 . . ?
H16B C16 H16C 109.5 . . ?
C18 C17 C21 118.44(19) . . ?
C18 C17 C10 120.10(19) . . ?
C21 C17 C10 121.44(19) . . ?
C19 C18 C17 120.0(2) . . ?
C19 C18 H18 120.0 . . ?
C17 C18 H18 120.0 . . ?
N4 C19 C18 120.5(2) . . ?
N4 C19 H19 119.8 . . ?
C18 C19 H19 119.8 . . ?
N4 C20 C21 120.8(2) . . ?
N4 C20 H20 119.6 . . ?
C21 C20 H20 119.6 . . ?
C20 C21 C17 119.6(2) . . ?
C20 C21 H21 120.2 . . ?
C17 C21 H21 120.2 . . ?
N4 C22 H22A 109.5 . . ?
N4 C22 H22B 109.5 . . ?
H22A C22 H22B 109.5 . . ?
N4 C22 H22C 109.5 . . ?
H22A C22 H22C 109.5 . . ?
H22B C22 H22C 109.5 . . ?
C1 N1 C4 108.36(19) . . ?
C1 N1 Sn1 125.73(13) . . ?
C4 N1 Sn1 125.91(13) . . ?
C6 N2 C9 108.68(19) . . ?
C6 N2 Sn1 125.55(13) . . ?
C9 N2 Sn1 125.68(13) . . ?
C13 N3 C14 120.37(18) . . ?
C13 N3 C16 120.01(18) . . ?
C14 N3 C16 119.61(19) . . ?
C20 N4 C19 120.78(18) . . ?
C20 N4 C22 119.9(2) . . ?
C19 N4 C22 119.3(2) . . ?
O1S C1S H1S1 109.5 . . ?
O1S C1S H1S2 109.5 . . ?
H1S1 C1S H1S2 109.5 . . ?
O1S C1S H1S3 109.5 . . ?
H1S1 C1S H1S3 109.5 . . ?
H1S2 C1S H1S3 109.5 . . ?
C1S O1S H1S 109.5 . . ?
O2S C2S H2S1 109.5 . . ?
O2S C2S H2S2 109.5 . . ?
H2S1 C2S H2S2 109.5 . . ?
O2S C2S H2S3 109.5 . . ?
H2S1 C2S H2S3 109.5 . . ?
H2S2 C2S H2S3 109.5 . . ?
C2S O2S H2S 109.5 . . ?
O3S C3S H3S1 109.5 . . ?
O3S C3S H3S2 109.5 . . ?
H3S1 C3S H3S2 109.5 . . ?
O3S C3S H3S3 109.5 . . ?
H3S1 C3S H3S3 109.5 . . ?
H3S2 C3S H3S3 109.5 . . ?
C3S O3S H3S 109.5 . . ?
 
loop_
 _geom_torsion_atom_site_label_1
 _geom_torsion_atom_site_label_2
 _geom_torsion_atom_site_label_3
 _geom_torsion_atom_site_label_4
 _geom_torsion
 _geom_torsion_site_symmetry_1
 _geom_torsion_site_symmetry_2
 _geom_torsion_site_symmetry_3
 _geom_torsion_site_symmetry_4
 _geom_torsion_publ_flag
N1 C1 C2 C3 -1.6(3) . . . . ?
C10 C1 C2 C3 179.0(2) 3_665 . . . ?
C1 C2 C3 C4 1.7(3) . . . . ?
C2 C3 C4 N1 -1.3(3) . . . . ?
C2 C3 C4 C5 179.4(2) . . . . ?
N1 C4 C5 C6 0.5(4) . . . . ?
C3 C4 C5 C6 179.7(2) . . . . ?
N1 C4 C5 C11 -179.95(19) . . . . ?
C3 C4 C5 C11 -0.8(3) . . . . ?
C4 C5 C6 N2 -1.7(4) . . . . ?
C11 C5 C6 N2 178.7(2) . . . . ?
C4 C5 C6 C7 176.8(2) . . . . ?
C11 C5 C6 C7 -2.7(3) . . . . ?
N2 C6 C7 C8 -0.4(3) . . . . ?
C5 C6 C7 C8 -179.2(2) . . . . ?
C6 C7 C8 C9 0.2(3) . . . . ?
C7 C8 C9 N2 0.0(3) . . . . ?
C7 C8 C9 C10 179.0(2) . . . . ?
N2 C9 C10 C1 1.1(4) . . . 3_665 ?
C8 C9 C10 C1 -177.7(2) . . . 3_665 ?
N2 C9 C10 C17 179.5(2) . . . . ?
C8 C9 C10 C17 0.7(4) . . . . ?
C6 C5 C11 C15 105.8(3) . . . . ?
C4 C5 C11 C15 -73.7(3) . . . . ?
C6 C5 C11 C12 -74.7(3) . . . . ?
C4 C5 C11 C12 105.8(3) . . . . ?
C15 C11 C12 C13 0.2(4) . . . . ?
C5 C11 C12 C13 -179.3(2) . . . . ?
C11 C12 C13 N3 -0.5(4) . . . . ?
C12 C11 C15 C14 0.5(4) . . . . ?
C5 C11 C15 C14 180.0(2) . . . . ?
N3 C14 C15 C11 -0.8(4) . . . . ?
C1 C10 C17 C18 69.3(3) 3_665 . . . ?
C9 C10 C17 C18 -109.3(2) . . . . ?
C1 C10 C17 C21 -109.0(2) 3_665 . . . ?
C9 C10 C17 C21 72.4(3) . . . . ?
C21 C17 C18 C19 0.5(4) . . . . ?
C10 C17 C18 C19 -177.9(2) . . . . ?
C17 C18 C19 N4 0.6(4) . . . . ?
N4 C20 C21 C17 0.9(4) . . . . ?
C18 C17 C21 C20 -1.2(3) . . . . ?
C10 C17 C21 C20 177.2(2) . . . . ?
C10 C1 N1 C4 -179.8(2) 3_665 . . . ?
C2 C1 N1 C4 0.8(2) . . . . ?
C10 C1 N1 Sn1 0.0(3) 3_665 . . . ?
C2 C1 N1 Sn1 -179.40(13) . . . . ?
C5 C4 N1 C1 179.5(2) . . . . ?
C3 C4 N1 C1 0.2(2) . . . . ?
C5 C4 N1 Sn1 -0.2(3) . . . . ?
C3 C4 N1 Sn1 -179.54(13) . . . . ?
C5 C6 N2 C9 179.2(2) . . . . ?
C7 C6 N2 C9 0.4(3) . . . . ?
C5 C6 N2 Sn1 2.4(3) . . . . ?
C7 C6 N2 Sn1 -176.35(17) . . . . ?
C10 C9 N2 C6 -179.3(2) . . . . ?
C8 C9 N2 C6 -0.3(3) . . . . ?
C10 C9 N2 Sn1 -2.5(4) . . . . ?
C8 C9 N2 Sn1 176.48(17) . . . . ?
C12 C13 N3 C14 0.2(4) . . . . ?
C12 C13 N3 C16 178.9(2) . . . . ?
C15 C14 N3 C13 0.4(4) . . . . ?
C15 C14 N3 C16 -178.3(2) . . . . ?
C21 C20 N4 C19 0.1(4) . . . . ?
C21 C20 N4 C22 -176.6(2) . . . . ?
C18 C19 N4 C20 -0.9(4) . . . . ?
C18 C19 N4 C22 175.8(3) . . . . ?
 
loop_
 _geom_hbond_atom_site_label_D 
 _geom_hbond_atom_site_label_H 
 _geom_hbond_atom_site_label_A 
 _geom_hbond_distance_DH 
 _geom_hbond_distance_HA 
 _geom_hbond_distance_DA 
 _geom_hbond_angle_DHA 
 _geom_hbond_site_symmetry_A 
 _geom_hbond_publ_flag
O1S H1S Cl3  0.83 2.32 3.118(3) 160.1 . yes
O2S H2S Cl2  0.83 2.26 3.082(4) 170.7 . yes
O3S H3S O2S  0.83 2.27 2.941(7) 138.6 . yes
 
_refine_diff_density_max    0.965
_refine_diff_density_min   -0.558
_refine_diff_density_rms    0.061

_shelx_res_file
;
TITL XR0282a in P2(1)/c
    XR0282a.res
    created by SHELXL-2019/3 at 16:45:35 on 27-Mar-2024
CELL  1.54178   8.85853  25.67478  14.41056   90.0000   93.9826   90.0000
ZERR    2.000   0.00004   0.00011   0.00006    0.0000    0.0004    0.0000
LATT  1
SYMM -X, 1/2+Y, 1/2-Z
SFAC C H N O CL SN
UNIT 98.56 114.24 16 10.56 12 2

TEMP -50

ACTA
HTAB
BOND
BOND $H
CONF
WPDB

L.S. 6
FMAP 2
PLAN 10
OMIT -2 143.8
OMIT 0 2 0
OMIT  -2  6  2

HTAB O1S Cl3
HTAB O2S Cl2
HTAB O3S O2S

ABIN

WGHT    0.064300    1.460800
FVAR       2.12870   0.85418   0.78558
PART 0
rem Sn complex
SN1   6    0.500000    0.500000    0.000000    10.50000    0.03612    0.02442 =
         0.03506   -0.00182   -0.01075    0.00014
CL1   5    0.261909    0.498854    0.073268    11.00000    0.04829    0.05779 =
         0.06629   -0.00384    0.00697   -0.00080
C1    1    0.433852    0.389984   -0.080714    11.00000    0.03727    0.02798 =
         0.04079   -0.00431   -0.00853   -0.00061
C2    1    0.454845    0.335660   -0.057950    11.00000    0.04385    0.02519 =
         0.04818   -0.00455   -0.00579   -0.00155
AFIX  43
H2    2    0.420532    0.307245   -0.094758    11.00000   -1.20000
AFIX   0
C3    1    0.533096    0.333008    0.026224    11.00000    0.04273    0.02777 =
         0.04841    0.00047   -0.00449    0.00173
AFIX  43
H3    2    0.565050    0.302409    0.057571    11.00000   -1.20000
AFIX   0
C4    1    0.558311    0.385250    0.058787    11.00000    0.03633    0.02714 =
         0.04375    0.00289   -0.00716    0.00084
C5    1    0.634240    0.399922    0.143742    11.00000    0.03747    0.03158 =
         0.04040    0.00266   -0.00800    0.00074
C6    1    0.660871    0.450699    0.176954    11.00000    0.04221    0.03221 =
         0.04069    0.00160   -0.01147    0.00107
C7    1    0.732416    0.464757    0.265917    11.00000    0.06167    0.04082 =
         0.04083    0.00145   -0.02039    0.00210
AFIX  43
H7    2    0.771001    0.441582    0.312175    11.00000   -1.20000
AFIX   0
C8    1    0.734276    0.517577    0.271161    11.00000    0.06177    0.03956 =
         0.04243   -0.00311   -0.01889   -0.00068
AFIX  43
H8    2    0.774701    0.537524    0.321646    11.00000   -1.20000
AFIX   0
C9    1    0.663383    0.537503    0.185721    11.00000    0.04298    0.03458 =
         0.03653   -0.00568   -0.01255   -0.00207
C10   1    0.639384    0.590051    0.162330    11.00000    0.03799    0.03052 =
         0.04034   -0.00565   -0.00779   -0.00132
C11   1    0.691374    0.356245    0.205109    11.00000    0.03823    0.03105 =
         0.03935    0.00101   -0.00744    0.00059
C12   1    0.842864    0.344347    0.214866    11.00000    0.03911    0.05334 =
         0.06265    0.02239    0.00248    0.00273
AFIX  43
H12   2    0.912619    0.363996    0.183210    11.00000   -1.20000
AFIX   0
C13   1    0.892322    0.303491    0.271238    11.00000    0.03700    0.05624 =
         0.06308    0.01842    0.00136    0.00876
AFIX  43
H13   2    0.995958    0.295298    0.277334    11.00000   -1.20000
AFIX   0
C14   1    0.647760    0.286525    0.308983    11.00000    0.04305    0.04964 =
         0.06190    0.01706    0.00614    0.00155
AFIX  43
H14   2    0.580177    0.266689    0.341992    11.00000   -1.20000
AFIX   0
C15   1    0.593680    0.326672    0.252684    11.00000    0.03545    0.05060 =
         0.06666    0.01574    0.00151    0.00531
AFIX  43
H15   2    0.489380    0.333817    0.246865    11.00000   -1.20000
AFIX   0
C16   1    0.850617    0.231120    0.376094    11.00000    0.06057    0.04184 =
         0.04993    0.01339   -0.00489    0.00857
AFIX 137
H16A  2    0.815765    0.235075    0.438044    11.00000   -1.50000
H16B  2    0.960354    0.230487    0.379770    11.00000   -1.50000
H16C  2    0.811825    0.198786    0.349016    11.00000   -1.50000
AFIX   0
C17   1    0.694851    0.629529    0.233232    11.00000    0.03967    0.03304 =
         0.03750   -0.00485   -0.00632   -0.00208
C18   1    0.592741    0.657912    0.280965    11.00000    0.03489    0.04782 =
         0.05620   -0.01310   -0.00065   -0.00469
AFIX  43
H18   2    0.488397    0.651658    0.270480    11.00000   -1.20000
AFIX   0
C19   1    0.643796    0.695264    0.343738    11.00000    0.04473    0.05601 =
         0.05411   -0.02007    0.00528   -0.00226
AFIX  43
H19   2    0.574122    0.714304    0.376521    11.00000   -1.20000
AFIX   0
C20   1    0.893234    0.677674    0.313618    11.00000    0.03714    0.05598 =
         0.04810   -0.01450   -0.00432   -0.00658
AFIX  43
H20   2    0.996942    0.684814    0.325011    11.00000   -1.20000
AFIX   0
C21   1    0.847405    0.639503    0.250910    11.00000    0.03668    0.04734 =
         0.04615   -0.01498   -0.00294    0.00047
AFIX  43
H21   2    0.919408    0.620317    0.220267    11.00000   -1.20000
AFIX   0
C22   1    0.843474    0.747844    0.422036    11.00000    0.06965    0.07377 =
         0.06233   -0.03938   -0.00227   -0.01451
AFIX 137
H22A  2    0.804825    0.780687    0.397039    11.00000   -1.50000
H22B  2    0.953189    0.748854    0.427617    11.00000   -1.50000
H22C  2    0.805958    0.742107    0.482861    11.00000   -1.50000
AFIX   0
N1    3    0.496998    0.418884   -0.007824    11.00000    0.04256    0.02550 =
         0.04074   -0.00190   -0.01298    0.00000
N2    3    0.619940    0.495766    0.130444    11.00000    0.04627    0.02787 =
         0.03803   -0.00082   -0.01554    0.00035
N3    3    0.795346    0.275548    0.317062    11.00000    0.04231    0.03404 =
         0.03794    0.00471   -0.00355    0.00408
N4    3    0.792049    0.704747    0.358562    11.00000    0.04468    0.04993 =
         0.04160   -0.01713   -0.00188   -0.00790

rem counterions
CL2   5    0.734400    0.777307    0.160160    11.00000    0.04209    0.05436 =
         0.08192   -0.01608    0.00217   -0.00930
CL3   5    0.731434    0.288116    0.595590    11.00000    0.04437    0.05285 =
         0.07951   -0.01429    0.00093   -0.00617

rem lattice solvent molecules
C1S   1    0.766853    0.427225    0.707898    21.00000    0.10818    0.07393 =
         0.08348   -0.01949    0.01000   -0.00234
AFIX 137
H1S1  2    0.814930    0.451374    0.752500    21.00000   -1.50000
H1S2  2    0.660608    0.436044    0.697122    21.00000   -1.50000
H1S3  2    0.815598    0.429430    0.649797    21.00000   -1.50000
AFIX   0
O1S   4    0.780428    0.376554    0.742868    21.00000    0.06723    0.09207 =
         0.09468   -0.01128   -0.00290   -0.00174
AFIX 147
H1S   2    0.744683    0.355690    0.703197    21.00000   -1.50000
AFIX   0
C2S   1    0.784743    0.914414    0.237970    31.00000    0.17088    0.08552 =
         0.10771   -0.03115    0.03121   -0.00732
AFIX 137
H2S1  2    0.683916    0.929338    0.234582    31.00000   -1.50000
H2S2  2    0.810621    0.904464    0.176108    31.00000   -1.50000
H2S3  2    0.857001    0.939937    0.263406    31.00000   -1.50000
AFIX   0
O2S   4    0.788839    0.867986    0.298584    31.00000    0.08215    0.11869 =
         0.13739   -0.05321    0.00663   -0.00757
AFIX 147
H2S   2    0.770274    0.841609    0.266498    31.00000   -1.50000
AFIX   0

C3S   1    1.017628    0.897361    0.517632    11.00000    0.11418    0.10921 =
         0.08518   -0.00904    0.01419   -0.02678
AFIX 137
H3S1  2    0.963593    0.920102    0.557648    11.00000   -1.50000
H3S2  2    1.051087    0.917209    0.465587    11.00000   -1.50000
H3S3  2    1.104771    0.882591    0.552699    11.00000   -1.50000
AFIX   0
O3S   4    0.933043    0.862011    0.488356    11.00000    0.18534    0.14768 =
         0.24507   -0.06106    0.04729   -0.05206
AFIX 143
H3S   2    0.865956    0.874170    0.451497    11.00000   -1.50000
AFIX   0
HKLF 4


REM  XR0282a in P2(1)/c
REM wR2 = 0.1015, GooF = S = 1.070, Restrained GooF = 1.070 for all data
REM R1 = 0.0332 for 6056 Fo > 4sig(Fo) and 0.0345 for all 6412 data
REM 331 parameters refined using 0 restraints

END

WGHT      0.0643      1.4615

REM Instructions for potential hydrogen bonds
EQIV $1 -x+1, -y+1, -z
HTAB C2 Cl2_$1
EQIV $2 x, -y+1/2, z-1/2
HTAB C3 Cl3_$2
EQIV $3 -x+2, y-1/2, -z+1/2
HTAB C12 O2S_$3
HTAB C13 Cl2_$3
EQIV $4 -x+1, y-1/2, -z+1/2
HTAB C14 Cl2_$4
HTAB C15 Cl2_$4
HTAB C15 O2S_$4
HTAB C16 Cl3
HTAB C16 O1S_$2
EQIV $5 -x+1, -y+1, -z+1
HTAB C18 O1S_$5
HTAB C19 Cl3_$5
EQIV $6 -x+2, -y+1, -z+1
HTAB C20 Cl3_$6
HTAB C22 O2S
EQIV $7 x, -y+3/2, z+1/2
HTAB C22 Cl2_$7
HTAB C1S Cl1_$5
HTAB O1S Cl3
HTAB O2S Cl2
HTAB O3S O2S

REM Highest difference peak  0.965,  deepest hole -0.558,  1-sigma level  0.061
Q1    1   0.7746  0.4001  0.7971  11.00000  0.05    0.97
Q2    1   0.8871  0.8820  0.4153  11.00000  0.05    0.83
Q3    1   0.8217  0.8909  0.1363  11.00000  0.05    0.67
Q4    1   0.7259  0.7916  0.1030  11.00000  0.05    0.54
Q5    1   1.0863  0.8902  0.5913  11.00000  0.05    0.54
Q6    1   0.7759  0.9091  0.2687  11.00000  0.05    0.48
Q7    1   1.1074  0.8695  0.5048  11.00000  0.05    0.31
Q8    1   0.7246  0.9276  0.1962  11.00000  0.05    0.30
Q9    1   0.8538  0.4407  0.6925  11.00000  0.05    0.26
Q10   1   0.6382  0.5197  0.1543  11.00000  0.05    0.25
;
_shelx_res_checksum   16031

_shelx_hkl_file
;
   0   0  -1 0.22349 4.59328  28
   0   0   1 7.03195 3.82650  12
   0   0   1 3.63006 4.08191   7
   0   0  -1 2.16711 3.33256  13
   0   0  -1-0.20799 3.78603  14
   0   0   2 1435.08 36.9999   7
   0   0  -2 1371.65 36.1308  13
   0   0  -2 1411.78 36.8868  28
   0   0   3 18.9860 14.3739   7
   0   0  -3-0.66487 14.9762  13
   0   0  -3 12.3462 14.5126  28
   0   0   4 147363. 2939.56   7
   0   0  -4 147562. 2938.56  13
   0   0  -4 148244. 2939.20  28
   0   0   5-2.51001 17.8704   7
   0   0  -5 1.17618 19.8964  27
   0   0  -5 6.12936 17.7495  28
   0   0  -5-7.09552 18.5621  13
   0   0   6 22597.3 471.137   7
   0   0  -6 22264.6 469.860  28
   0   0  -6 22611.5 469.277  27
   0   0  -6 22400.4 469.250  13
   0   0  -6 21423.3 466.514  14
   0   0   7 9.40010 24.7236   8
   0   0   7 64.5366 26.7772   7
   0   0  -7-12.8099 24.4354  13
   0   0  -7 27.5026 24.5699  14
   0   0  -7 9.12338 23.5674  27
   0   0  -7 1.87506 24.6037  28
   0   0  -8 8306.04 200.844  27
   0   0  -8 7961.42 200.796  28
   0   0  -8 7730.01 196.269  14
   0   0   8 7923.30 201.846   7
   0   0   8 7955.73 200.151   8
   0   0  -8 7969.58 200.105  13
   0   0  -9 19.2031 17.1580  38
   0   0   9 24.7210 26.8635   8
   0   0   9 20.0436 31.2837   7
   0   0  -9-2.02046 21.7186  15
   0   0  -9 2.53992 19.7797  43
   0   0  -9 29.8705 27.9695  14
   0   0  -9 2.65794 27.8032  27
   0   0 -10 4642.63 144.575  27
   0   0 -10 4610.60 119.739  43
   0   0  10 4567.02 147.384   7
   0   0 -10 4398.58 130.540  15
   0   0 -10 4578.66 141.795  14
   0   0 -10 4711.98 115.511  38
   0   0  10 4763.46 147.133   8
   0   0  10 4692.47 143.010   9
   0   0 -11-38.3542 31.4719  15
   0   0  11-27.8841 41.5805   9
   0   0 -11 31.6808 29.2292   5
   0   0  11-11.6945 41.2006   7
   0   0  11-44.8051 43.2049   8
   0   0 -11-2.74160 26.8656  38
   0   0 -11-28.9015 37.9210  27
   0   0 -11 32.0273 27.7334  43
   0   0 -11 19.6553 43.6305   1
   0   0 -11-6.74601 39.1418  14
   0   0  12 22710.2 518.396   9
   0   0  12 22820.3 523.737   8
   0   0 -12 22714.4 474.246  38
   0   0  12 22240.9 526.574   7
   0   0 -12 21507.0 478.046  43
   0   0 -12 22967.4 527.185   1
   0   0 -12 22932.1 518.186  14
   0   0 -12 22675.6 478.605   5
   0   0 -12 22088.6 520.811  27
   0   0  13-32.5744 39.8209   9
   0   0 -13-4.43113 45.2015   1
   0   0 -13-16.0488 42.2606  14
   0   0 -13-24.6190 29.9452  38
   0   0  13-11.2186 49.7963  42
   0   0 -13-1.75468 31.4179  43
   0   0  13-17.6035 42.3448   8
   0   0 -13-8.69003 39.8618  27
   0   0 -13 31.2044 31.0401   5
   0   0 -14 6678.89 166.496  43
   0   0 -14 6670.44 165.394   5
   0   0 -15 18.2448 33.1958  43
   0   0 -15 10.4584 31.6373   5
   0   0  15 15.3068 38.1291   6
   0   0 -16 3039.00 85.2580  21
   0   0 -16 2911.38 85.2776  43
   0   0  16 2956.26 91.6524   6
   0   0 -16 3161.70 85.6906   5
   0   0 -17 4.69688 19.7041  43
   0   0  17 29.9634 18.0299  39
   0   0 -17 14.7038 20.6521  21
   0   0 -17-11.8499 19.1367   5
   0   0  17 6.63221 22.0490   6
   0  -1   1 137626. 2756.41   7
   0   1   1 136023. 2756.63   7
   0  -1  -1 138095. 2756.40  27
   0   1  -1 136523. 2756.29  14
   0  -1   1 140283. 2756.58   8
   0   1   1 142079. 2756.88  12
   0  -1  -1 138284. 2756.36  13
   0  -1  -1 143826. 2756.88  16
   0  -1  -1 137630. 2756.63  11
   0   1   1 142027. 2756.41  10
   0  -1  -2 2643.34 59.3915  11
   0   1  -2 2581.75 58.9611  13
   0   1   2 2473.48 58.7286  12
   0  -1  -2 2391.33 58.5338  13
   0   1  -2 2455.62 58.3302  14
   0  -1   2 2413.04 58.5547   8
   0   1  -2 2607.46 59.2838  28
   0  -1  -2 2477.86 59.0272  28
   0  -1  -2 2588.21 59.0017  27
   0   1   2 2462.61 59.1687   7
   0  -1   2 2561.98 59.1835   7
   0   1   3 22864.4 467.960  12
   0  -1  -3 22616.5 467.904  13
   0   1  -3 22632.9 467.846  13
   0  -1  -3 23501.7 468.752  28
   0   1  -3 23223.0 468.366  28
   0  -1  -3 23222.3 468.033  27
   0  -1  -3 23230.4 468.630  11
   0  -1   3 23040.0 468.562   7
   0   1   3 22646.7 468.641   7
   0  -1   4 4483.55 106.987   7
   0   1   4 4327.32 106.878   7
   0  -1  -4 4582.85 106.416  27
   0   1  -4 4547.97 106.801  28
   0  -1  -4 4452.85 106.554  28
   0   1  -4 4462.71 106.284  13
   0   1   4 4334.02 105.189  12
   0  -1  -4 4358.99 105.961  13
   0   1  -5 3983.04 99.9543  28
   0  -1  -5 3841.74 98.7289  27
   0  -1  -5 3953.90 100.011  28
   0  -1  -5 3721.03 96.9792  14
   0   1   5 3707.82 99.5954   7
   0  -1   5 3761.75 99.1343   7
   0  -1  -5 4017.19 99.5990  13
   0   1  -5 3903.97 99.0788  13
   0  -1  -6 284.566 27.5364  27
   0  -1  -6 251.795 28.8550  28
   0   1  -6 234.633 26.9715  28
   0   1   6 255.508 28.3885   7
   0  -1   6 277.169 28.6450   7
   0   1   6 276.429 28.9393   8
   0   1  -6 266.292 28.1521  13
   0  -1  -6 219.774 26.2579  13
   0  -1  -6 241.804 25.5784  14
   0   1  -7 14088.8 311.882  15
   0  -1  -7 14632.4 318.689  14
   0   1  -7 13802.8 316.621  14
   0   1  -7 14531.3 321.727  28
   0   1  -7 14043.2 319.416  27
   0  -1  -7 14395.3 319.718  27
   0   1  -7 14751.6 321.049  13
   0  -1  -7 14349.5 320.576  13
   0  -1   7 14645.6 322.858   7
   0   1   7 14707.5 321.555   8
   0  -1  -8 10953.9 257.505  14
   0   1  -8 10587.7 256.959  14
   0   1  -8 11231.8 251.211  15
   0  -1   8 11094.2 261.674   8
   0   1   8 11051.9 261.665   8
   0  -1  -8 11058.5 260.283  27
   0   1  -8 10995.2 260.026  27
   0   1  -8 10929.2 261.317  28
   0  -1   8 11221.9 263.343   7
   0  -1  -8 10707.7 260.585  13
   0   1  -9 2728.70 95.2162  14
   0  -1  -9 2800.11 95.9643  14
   0   1  -9 2701.46 87.5327  15
   0  -1   9 2721.86 98.5493   8
   0  -1   9 2872.78 97.7677   9
   0   1   9 2783.17 98.6329   8
   0  -1  -9 2621.82 97.2521  13
   0   1  -9 2886.86 98.8826  27
   0   1  -9 2571.18 97.2336  28
   0  -1  -9 2886.62 98.9290  27
   0  -1  -9 2755.01 77.8584  43
   0  -1   9 2758.54 100.107   7
   0  -1  -9 2702.69 73.9816  38
   0   1  -9 2632.64 73.6267  38
   0  -1 -10 330.821 34.8767  15
   0   1 -10 302.260 33.7778  15
   0  -1  10 274.544 39.2865   9
   0  -1 -10 378.263 45.4698  27
   0   1 -10 388.446 45.4243  27
   0  -1 -10 361.112 33.6135  43
   0  -1 -10 355.977 42.2720  14
   0   1 -10 303.954 38.8202  14
   0   1  10 239.901 40.7119   8
   0  -1  10 370.352 44.8323   7
   0  -1  10 342.557 43.5648   8
   0  -1 -10 333.759 26.6711  38
   0   1 -10 296.595 26.5875  38
   0   1  11 17412.2 422.858   8
   0  -1  11 18017.7 420.772   9
   0   1  11 18001.1 420.205   9
   0  -1  11 17939.0 425.083   8
   0  -1 -11 17788.4 417.565  14
   0   1 -11 17493.4 418.622  14
   0   1 -11 17909.4 403.409  15
   0  -1 -11 17487.1 402.703  15
   0  -1 -11 17759.8 385.896  43
   0   1 -11 17946.8 423.031  27
   0  -1 -11 17938.7 422.961  27
   0   1 -11 18221.3 382.332  38
   0  -1 -11 17987.0 381.327  38
   0   1 -11 17850.1 385.825   5
   0  -1  11 18511.1 429.446   7
   0   1 -11 18085.6 428.992   1
   0  -1  12 11.6368 43.0651   9
   0   1  12 19.2845 43.4801   9
   0   1 -12 81.2157 32.2741   5
   0  -1 -12 80.4309 32.8812  43
   0   1 -12 72.3777 46.0772   1
   0  -1 -12 71.1387 41.8269  14
   0   1 -12 64.5008 43.7913  14
   0   1 -12 60.3153 28.1861  38
   0  -1 -12 46.9871 27.8952  38
   0  -1 -12 16.2104 47.5715  27
   0   1 -12 52.7638 46.9777  27
   0   1  12 58.0105 43.3558   8
   0  -1  12 49.8416 40.7956   8
   0  -1  12 56.5087 40.2534   7
   0   1  13 7460.88 217.988   9
   0  -1  13 7175.28 216.642   9
   0  -1  13 7250.19 221.856   8
   0   1  13 7556.41 224.778   8
   0   1 -13 7444.52 219.314  14
   0  -1 -13 7403.14 217.640  14
   0  -1 -13 7674.28 184.486  43
   0   1  13 7702.14 245.423  42
   0  -1 -13 7892.54 180.212  38
   0   1 -13 7336.02 182.533   5
   0  -1 -13 7278.75 182.437   5
   0   1 -13 7519.78 224.009  27
   0  -1 -13 7640.21 225.557  27
   0   1 -13 7028.27 221.158   1
   0   1 -13 7834.14 180.850  38
   0  -1  13 7705.98 229.220   7
   0  -1 -14 40.4513 34.7015  43
   0   1 -14-28.6592 30.6039  38
   0  -1 -14 18.2990 31.3449   5
   0   1 -14 26.6059 31.7348   5
   0  -1 -15 9047.22 208.823  43
   0  -1 -15 9004.40 207.954   5
   0   1 -15 9071.11 208.106   5
   0  -1  15 8689.48 215.833   6
   0   1 -16 559.306 36.3662   5
   0  -1  16 584.602 42.9043   6
   0  -1 -16 596.814 36.8491   5
   0   1  16 597.899 38.3067   4
   0  -1 -16 514.276 37.0221  43
   0   1 -16 606.457 37.6482  21
   0  -1  17 1757.56 56.8996   6
   0  -1 -17 1776.46 52.8617   5
   0   1 -17 1741.82 52.6964   5
   0   1  17 1653.45 52.6777   4
   0  -1 -17 1744.70 53.2486  43
   0  -1  17 1569.31 49.8274  39
   0   1  17 1568.52 51.6904  39
   0   1 -17 1681.91 52.4624  21
   0   2   0 3499.25 77.5834  15
   0   2   0 3430.37 77.5082  10
   0  -2   0 3476.58 76.8424   9
   0  -2   1 116.048 8.13146   7
   0  -2  -1 99.5471 8.86448  27
   0   2  -1 108.107 7.84856  14
   0  -2   1 100.345 8.66286   9
   0  -2   1 114.476 8.97607   8
   0  -2  -1 106.006 9.48063  16
   0   2   1 127.196 9.90425  12
   0   2   1 129.565 9.90365  10
   0  -2  -1 113.694 9.00124  11
   0  -2   2 131332. 2587.79   7
   0  -2  -2 130395. 2587.71  27
   0   2  -2 131021. 2587.54  14
   0  -2   2 129382. 2587.94   8
   0  -2  -2 127646. 2588.58  16
   0  -2  -2 132552. 2588.19  11
   0   2   2 130271. 2588.32  12
   0  -2  -3 267.639 19.7133  27
   0   2  -3 256.703 19.6876  28
   0   2   3 268.539 21.0872  12
   0   2  -3 334.690 18.9597  15
   0   2  -3 282.405 19.5377  14
   0  -2  -3 287.566 21.3064  11
   0  -2   3 288.023 19.5583   8
   0  -2   3 265.912 20.5208   7
   0   2  -4 155733. 3121.26  15
   0  -2  -4 155193. 3123.26  14
   0   2   4 158564. 3124.99  12
   0  -2  -4 157332. 3125.47  11
   0  -2   4 155018. 3125.07   7
   0  -2  -4 158246. 3124.46  27
   0   2  -4 160142. 3125.34  28
   0   2   5 366.008 26.5381  12
   0   2   5 337.718 27.1633   8
   0  -2   5 344.657 27.6664   7
   0   2  -5 359.360 23.9390  15
   0  -2  -5 373.810 26.9130  14
   0  -2  -5 370.095 26.8499  27
   0   2  -5 288.079 24.5544  28
   0   2   6 10962.7 246.499   8
   0  -2   6 10837.8 246.160   7
   0   2  -6 11107.5 240.247  15
   0  -2  -6 11005.1 243.931  14
   0   2  -6 10764.0 246.073  28
   0  -2  -6 10777.1 244.813  27
   0  -2   7 11738.7 269.432   7
   0   2  -7 11568.1 268.861  28
   0  -2  -7 11453.6 266.423  27
   0   2  -7 11632.5 260.100  15
   0  -2  -7 12153.7 266.689  14
   0   2   7 11651.7 268.554   8
   0  -2   8 15620.6 351.181   7
   0  -2  -8 15198.2 345.377  14
   0   2  -8 15425.8 338.745  15
   0   2  -8 15066.7 345.594  14
   0   2  -8 15481.3 350.898  28
   0  -2  -8 15671.4 348.384  27
   0   2  -8 15108.1 348.052  27
   0  -2   8 15560.7 347.639   9
   0   2   8 15639.3 349.748   8
   0   2  -9 347.286 31.7171  15
   0  -2   9 303.670 36.2982   9
   0  -2  -9 232.200 34.5867  14
   0   2  -9 253.756 34.8572  14
   0  -2  -9 255.564 23.1761  38
   0   2  -9 245.507 23.1871  38
   0  -2   9 211.925 36.9631   8
   0   2   9 276.572 36.9061   8
   0  -2   9 267.794 38.1565   7
   0   2  -9 282.144 37.3640  27
   0  -2  -9 312.371 37.6616  27
   0   2  -9 229.388 36.2627  28
   0   2  -9 271.597 28.1112  43
   0  -2  -9 264.018 27.4617  43
   0  -2  10 9094.74 235.813   8
   0  -2  10 9044.74 231.523   9
   0   2  10 8788.35 233.183   8
   0  -2  10 8991.28 236.563   7
   0  -2 -10 8818.58 202.825  43
   0   2 -10 8522.25 198.807  38
   0  -2 -10 9067.21 198.790  38
   0   2 -10 8883.22 232.803  27
   0  -2 -10 8726.79 231.712  27
   0  -2 -10 8634.82 216.582  15
   0  -2 -10 8726.97 227.752  14
   0   2 -10 8988.23 218.225  15
   0   2 -10 8597.90 229.107  14
   0  -2  11 593.938 56.2440   9
   0  -2  11 635.278 59.9090   8
   0  -2 -11 586.206 46.6824  15
   0   2 -11 679.250 60.5157  14
   0   2 -11 644.279 49.6008  15
   0  -2 -11 652.344 57.7615  14
   0  -2 -11 721.135 44.8980  43
   0  -2 -11 586.178 37.0796  38
   0   2 -11 702.742 62.6477   1
   0  -2 -11 580.325 35.4312   2
   0   2 -11 638.090 40.4946   5
   0   2 -11 600.069 38.6262  38
   0  -2 -11 592.534 57.7575  27
   0   2 -11 680.195 63.0707  27
   0  -2  11 576.314 58.7023   7
   0   2  11 599.242 59.8782   8
   0   2 -12 5628.35 180.139  27
   0  -2 -12 5553.19 179.946  27
   0   2 -12 6070.61 143.923  38
   0   2 -12 5542.98 144.306   5
   0  -2 -12 5709.68 145.967  43
   0  -2  12 5676.91 177.102   9
   0   2  12 5682.92 176.575   9
   0  -2  12 5773.48 183.261   8
   0   2  12 5338.04 177.546   8
   0   2 -12 5634.24 177.198  14
   0  -2 -12 5310.54 173.171  14
   0  -2  12 5585.54 183.271   7
   0  -2 -12 5750.49 141.157  38
   0  -2  12 5475.63 144.451   4
   0   2 -12 5707.32 183.218   1
   0  -2  13 513.271 54.2522   9
   0   2  13 599.099 59.9507   9
   0   2 -13 638.300 62.2391   1
   0  -2 -13 551.124 56.7150  14
   0   2 -13 520.076 56.8298  14
   0   2  13 569.221 59.8222   8
   0  -2  13 667.250 67.5018   7
   0  -2  13 601.375 64.1627   8
   0  -2 -13 587.265 61.2950  27
   0   2 -13 566.327 62.8987  27
   0  -2  13 600.442 44.0466   4
   0  -2 -13 658.655 45.6297  43
   0   2  13 622.647 73.3965  42
   0   2 -13 595.745 42.6325   5
   0   2 -13 599.570 41.2456  38
   0   2  14 7671.87 184.200   4
   0  -2 -14 7548.54 181.317  43
   0   2 -14 7428.98 177.295  38
   0   2 -14 7710.00 180.670   5
   0  -2  14 7399.39 189.737   6
   0   2  15 19.5436 31.8075   4
   0   2 -15 41.0708 30.9964   5
   0  -2  15 102.692 38.3851   6
   0  -2 -15 62.7864 32.3121  43
   0   2  16 4119.43 110.458   4
   0   2 -16 4473.67 110.333  21
   0  -2  16 4006.93 113.982   6
   0   2 -16 4235.05 108.721   5
   0  -2 -16 4406.42 110.223  43
   0   2  17 4.79479 19.2209   4
   0   2  17 5.54415 19.2982  39
   0  -2 -17-0.90920 19.9945  43
   0   2 -17 6.19076 19.2169   5
   0  -2  17 21.2876 21.5761   6
   0   2 -17 36.8171 20.8126  21
   0   3   0 9.02844 8.27188  10
   0  -3   0 7.72939 8.63963   9
   0   3   0-1.90554 9.97521  15
   0   3   0 3.73047 7.58860  29
   0  -3  -1 130876. 2612.23  11
   0   3   1 130407. 2613.06  10
   0  -3   1 130351. 2611.85   8
   0  -3   1 131762. 2612.18   9
   0  -3  -1 134363. 2612.94  16
   0   3   1 132506. 2613.23  12
   0  -3   2 370.594 19.6921   7
   0   3   2 416.768 21.3873  12
   0   3   2 407.453 20.9133  10
   0  -3  -2 393.591 20.9826  11
   0   3  -2 362.578 19.6100  14
   0  -3  -2 432.338 20.9791  27
   0  -3  -2 380.740 20.5141  16
   0  -3   2 392.868 20.2913   8
   0  -3   3 7168.51 157.811   7
   0   3   3 7574.98 159.642  12
   0  -3  -3 7166.01 158.454  11
   0   3  -3 7013.97 157.409  14
   0   3  -3 7313.62 156.021  15
   0  -3  -3 6930.28 156.449  14
   0  -3  -3 7281.84 157.929  27
   0  -3  -3 7346.42 159.233  16
   0  -3   3 7118.14 158.118   8
   0  -3   4 89474.0 1804.87   7
   0  -3   4 92038.8 1805.40   8
   0   3   4 90622.4 1805.63  12
   0  -3  -4 91117.2 1805.85  11
   0   3  -4 89613.6 1801.59  15
   0  -3  -4 89624.8 1803.22  14
   0   3  -4 90653.9 1803.98  14
   0   3  -4 90181.5 1805.07  28
   0  -3  -4 89396.5 1804.20  27
   0  -3   5 1666.88 57.5654   7
   0  -3   5 1617.81 55.7571   9
   0   3   5 1859.43 59.0447  12
   0   3  -5 1856.16 55.0609  15
   0  -3  -5 1792.06 56.6375  14
   0  -3  -5 1798.98 58.0025  27
   0   3  -5 1765.54 58.4864  28
   0  -3  -5 1652.97 57.4702  11
   0  -3  -6 584.417 35.5869  14
   0   3  -6 549.397 31.9622  15
   0   3   6 552.357 36.2578   8
   0  -3   6 522.018 35.5376   7
   0  -3   6 483.687 34.3754   9
   0   3  -6 528.615 36.6670  28
   0  -3  -6 548.652 34.5098  27
   0   3  -7 26886.9 559.601  15
   0  -3  -7 27004.7 565.186  14
   0   3   7 26220.8 567.759   8
   0  -3   7 26642.1 568.894   7
   0  -3   7 26693.2 566.191   9
   0  -3  -7 26812.6 567.032  27
   0   3  -7 27296.1 569.966  28
   0   3  -8 2026.88 70.5522  15
   0  -3  -8 2119.34 77.1846  14
   0   3  -8 2145.48 79.8147  27
   0   3  -8 2090.62 80.6072  28
   0  -3  -8 1968.14 77.3750  27
   0   3   8 2015.73 78.1738   8
   0  -3   8 1967.63 76.5325   9
   0  -3   8 2025.42 79.2816   7
   0  -3   9 1514.12 71.6445   7
   0  -3  -9 1549.91 71.1667  27
   0   3  -9 1634.83 75.1834  28
   0   3  -9 1663.40 72.5310  27
   0  -3  -9 1494.98 52.7430  43
   0   3  -9 1421.66 51.9118  43
   0   3  -9 1428.91 61.1908  15
   0   3  -9 1415.88 68.8737  14
   0  -3  -9 1323.61 64.6887  14
   0  -3  -9 1558.81 49.4952  38
   0   3  -9 1603.63 51.5734  38
   0   3   9 1454.61 69.4197   8
   0  -3   9 1383.90 68.5076   8
   0  -3   9 1542.69 69.7226   9
   0  -3  10 68.7799 34.6033   9
   0   3 -10 74.1725 28.5580  15
   0   3 -10 74.4398 35.8217  27
   0  -3 -10 22.3363 34.6492  27
   0   3 -10 56.9551 34.3136  28
   0   3 -10 21.3331 34.0466  14
   0  -3 -10 88.4463 35.5587  14
   0  -3 -10 24.2692 25.8806  43
   0   3 -10 83.8604 28.1249  43
   0  -3 -10 10.7739 22.1081  38
   0   3 -10 50.4172 22.6344  38
   0  -3  10 57.5714 35.3114   7
   0   3  10 36.1428 36.3659   8
   0  -3  10 43.0236 36.8571   8
   0  -3 -11 19154.4 451.906  27
   0   3 -11 19046.3 452.651  27
   0   3 -11 19318.1 411.729  38
   0   3 -11 19596.6 414.381   5
   0   3 -11 19519.2 414.950  43
   0  -3 -11 19378.2 414.263  43
   0  -3 -11 19523.4 448.004  14
   0   3 -11 19556.0 433.663  15
   0   3 -11 18423.3 448.139  14
   0  -3 -11 19157.6 432.220  15
   0  -3 -11 18958.1 455.052   1
   0   3 -11 19582.7 457.606   1
   0  -3 -11 18844.4 410.297   2
   0  -3 -11 19788.4 410.118  38
   0  -3  11 19573.9 457.484   7
   0  -3  11 19286.9 415.174   4
   0  -3  11 19491.2 450.650   9
   0  -3  11 19476.8 455.511   8
   0   3  11 19647.5 454.954   8
   0   3  12 286.949 47.9173   9
   0  -3  12 333.374 50.4781   9
   0  -3 -12 290.047 36.4917   5
   0  -3  12 275.271 37.0389   4
   0   3 -12 338.881 37.5220   5
   0  -3 -12 290.856 52.3218  27
   0   3 -12 312.267 53.4510  27
   0   3 -12 403.639 57.3361   1
   0  -3 -12 305.647 31.6969   2
   0  -3 -12 226.371 50.6848   1
   0  -3 -12 323.504 49.1007  14
   0   3 -12 388.903 54.3812  14
   0   3 -12 384.660 37.6215  43
   0  -3 -12 403.030 38.7263  43
   0   3 -12 355.444 34.7162  38
   0  -3  12 251.613 51.1724   7
   0   3  12 322.751 49.6067   8
   0  -3  12 327.409 50.2161   8
   0   3  13 5696.93 187.942   8
   0   3  13 5506.59 180.757   9
   0  -3  13 5977.95 185.222   9
   0  -3  13 5964.99 191.111   8
   0  -3 -13 5690.52 181.660  14
   0   3 -13 5839.27 186.599  14
   0  -3  13 5867.44 204.348  42
   0  -3 -13 5868.56 150.474  43
   0   3  13 5878.79 204.173  42
   0   3 -13 5841.22 150.181  43
   0   3  13 5750.12 193.330   7
   0  -3  13 6102.57 194.440   7
   0  -3 -13 6347.65 192.930  27
   0   3 -13 5879.75 189.742  27
   0   3 -13 5736.66 147.661  38
   0  -3 -13 5829.62 188.297   1
   0   3 -13 6005.52 190.578   1
   0  -3 -13 5956.86 150.003   5
   0   3 -13 5996.62 150.386   5
   0  -3  13 6035.33 152.726   4
   0  -3 -14 1294.14 58.4529  43
   0   3 -14 1429.28 60.1263  43
   0   3 -14 1304.25 55.9891  38
   0   3  14 1318.65 64.1826   6
   0  -3  14 1247.82 63.4556   6
   0   3 -14 1375.77 57.7149   5
   0  -3  14 1365.57 60.1996   4
   0   3  14 1372.60 60.8793   4
   0  -3  15 3666.95 100.675   4
   0   3  15 3290.00 99.1815   4
   0  -3 -15 3536.78 98.4793  43
   0   3 -15 3575.76 99.2688  43
   0   3  15 3233.72 103.050   6
   0  -3  15 3397.91 103.821   6
   0   3 -15 3434.91 97.0680   5
   0  -3  16 106.423 28.2264   4
   0   3 -16 130.120 26.0292   5
   0   3  16 136.478 27.7657   4
   0   3 -16 146.512 26.9272  21
   0  -3 -16 157.068 27.5891  21
   0  -3 -16 111.736 27.6873  43
   0   3 -16 121.124 26.8447  43
   0   3  16 152.888 31.6220   6
   0  -3  16 118.885 31.5817   6
   0   3 -17 1423.12 45.3788   5
   0   3  17 1413.33 48.2484   6
   0  -3 -17 1438.59 45.4453   5
   0  -3  17 1339.62 48.0348   6
   0   3 -17 1416.19 45.4688  21
   0  -3 -17 1404.04 45.1792  21
   0  -3 -17 1376.94 45.8411  43
   0   3  17 1258.46 45.9120  39
   0  -3  17 1321.41 46.0768   4
   0   3  17 1348.03 45.9610   4
   0   4   0 5574.83 118.734  29
   0  -4   0 5369.29 118.893   9
   0   4   0 5345.74 120.053  15
   0   4   1 506.947 24.0699  10
   0   4   1 516.216 23.3853  15
   0  -4  -1 497.056 23.4507  16
   0  -4  -1 500.331 22.6207   9
   0  -4   1 519.228 22.7460   9
   0  -4   1 467.262 20.9243   8
   0  -4  -2 26438.2 531.610  16
   0   4  -2 26746.6 530.543  14
   0  -4   2 25436.2 529.763   7
   0   4   2 27249.6 532.998  12
   0   4   2 27140.9 532.370  10
   0  -4  -2 25498.0 530.956  11
   0  -4   2 26101.5 530.690   8
   0  -4   2 25221.3 530.226   9
   0   4  -2 25838.2 528.202  10
   0  -4  -3 38993.7 795.181  16
   0  -4  -3 39453.2 792.930  14
   0   4  -3 39177.4 793.806  14
   0   4  -3 39672.0 792.626  15
   0  -4  -3 39002.7 794.209  27
   0  -4   3 39537.0 793.907   7
   0   4   3 39537.9 795.873  12
   0  -4  -3 38740.5 794.496  11
   0  -4   3 39521.2 794.665   8
   0  -4   4 84482.6 1709.21   8
   0  -4  -4 86427.5 1710.74  16
   0   4   4 86013.0 1710.69  12
   0  -4  -4 86997.1 1710.31  11
   0   4  -4 85401.8 1706.06  15
   0  -4  -4 83535.2 1707.13  14
   0   4  -4 84569.2 1708.59  14
   0  -4   4 84527.1 1708.81   7
   0   4  -4 86775.2 1709.94  28
   0  -4  -4 85359.3 1709.09  27
   0  -4  -5 1130.58 44.1939  14
   0   4  -5 1031.65 41.0982  15
   0   4  -5 1162.16 44.9740  14
   0  -4   5 1102.47 45.3183   8
   0   4   5 1176.09 47.7289  12
   0  -4   5 1076.97 44.5491   7
   0   4  -5 1173.99 46.1660  28
   0  -4  -5 1111.62 45.0425  27
   0  -4  -5 1143.12 46.7967  11
   0   4  -6 21023.3 442.742  28
   0  -4  -6 20587.5 440.882  27
   0   4   6 20604.4 442.686  12
   0  -4   6 20405.2 441.307   7
   0  -4   6 21147.1 441.240   9
   0  -4  -6 20511.7 438.728  14
   0   4  -6 20649.9 435.626  15
   0  -4  -7 14430.8 325.140  27
   0   4  -7 13887.0 325.754  28
   0   4   7 14523.7 326.611   8
   0  -4   7 14658.1 327.154   7
   0  -4   7 14915.0 326.018   9
   0   4  -7 14431.7 318.007  15
   0  -4  -7 14924.9 323.839  14
   0  -4  -8 4457.47 129.718  27
   0   4  -8 4675.02 133.511  28
   0   4  -8 4325.04 120.299  15
   0  -4  -8 4364.99 126.513  14
   0  -4   8 4579.02 131.427   7
   0  -4   8 4421.34 128.111   9
   0   4   8 4354.20 129.284   8
   0  -4   9 16.3465 27.5881   9
   0  -4  -9 25.0512 22.8008  43
   0   4  -9 22.7689 19.7645  43
   0  -4  -9 9.49565 15.8812  38
   0   4  -9 18.6541 17.5188  38
   0  -4   9 23.1630 31.1230   7
   0   4   9 25.6313 28.6225   8
   0   4  -9 17.2447 24.0748  15
   0  -4  -9 2.57544 27.9579  14
   0  -4  -9 55.3650 33.0254  27
   0   4  -9-5.64135 28.9858  27
   0   4  -9-14.7738 33.7003  28
   0   4  -9 16.5420 15.9415  41
   0   4 -10 13845.1 340.794  14
   0   4 -10 14245.2 329.202  15
   0  -4 -10 14887.1 340.595  14
   0  -4 -10 14351.2 310.273   5
   0   4 -10 13862.1 309.688   5
   0  -4 -10 14403.2 346.805   1
   0   4 -10 14205.6 346.989   1
   0  -4 -10 14067.1 307.284   2
   0  -4  10 14373.1 345.097   8
   0  -4  10 14690.9 343.940   9
   0   4  10 14533.4 345.470   8
   0  -4  10 14147.6 310.012   4
   0  -4  10 14177.2 346.142   7
   0   4 -10 14252.8 308.794  38
   0  -4 -10 14361.0 310.414  43
   0   4 -10 14486.4 311.144  43
   0  -4 -10 14500.3 344.522  27
   0   4 -10 14129.2 344.333  27
   0   4 -10 14180.7 346.296  28
   0  -4 -10 14243.0 306.131  38
   0   4 -11 645.905 60.1447  27
   0   4 -11 637.403 61.1255  28
   0  -4 -11 633.231 59.7070  27
   0   4 -11 814.553 65.4536   1
   0  -4 -11 673.155 59.7004   1
   0  -4 -11 613.360 37.5933   2
   0  -4  11 598.872 57.4864   9
   0  -4  11 655.674 61.1046   8
   0   4  11 659.565 58.7248   8
   0  -4  11 704.790 42.1381   4
   0   4 -11 591.183 55.4895  14
   0  -4 -11 633.731 47.7444  15
   0   4 -11 580.878 48.3990  15
   0  -4 -11 763.575 60.8392  14
   0   4 -11 681.058 40.2827  38
   0   4 -11 707.205 42.2145   5
   0   4 -11 626.127 40.7641  43
   0  -4 -11 636.541 41.2805  43
   0   4  11 630.778 60.5983   7
   0  -4  11 719.389 63.8292   7
   0  -4 -12 12633.7 329.759  27
   0   4 -12 12587.2 331.696  27
   0   4 -12 13334.3 334.391   1
   0  -4 -12 12776.3 330.979   1
   0  -4 -12 12910.2 286.794   2
   0   4 -12 12934.3 289.396   5
   0   4  12 12783.8 332.497   8
   0  -4  12 13634.3 337.325   8
   0  -4  12 13397.6 330.358   9
   0  -4  12 13201.4 291.478   4
   0   4 -12 12585.7 327.915  14
   0  -4 -12 13026.6 325.047  14
   0   4 -12 12640.9 289.724  43
   0  -4 -12 13039.5 290.002  43
   0  -4  12 13471.2 337.941   7
   0   4  12 13138.1 339.269   7
   0   4 -12 12829.3 288.101  38
   0  -4 -13 321.891 31.6883   2
   0  -4 -13 377.002 52.8169   1
   0   4 -13 404.974 56.3538   1
   0  -4  13 312.676 49.3267   9
   0   4  13 269.782 45.9157   9
   0  -4 -13 259.272 45.7354  14
   0   4  13 347.995 51.2472   8
   0  -4  13 345.211 53.0011   7
   0   4  13 357.422 56.0632   7
   0  -4  13 352.650 50.6767   8
   0   4 -13 273.709 51.1533  32
   0  -4 -13 323.592 55.5805  32
   0  -4 -13 229.637 50.0778  27
   0   4 -13 219.588 50.3114  27
   0  -4 -13 307.957 35.7518  43
   0   4 -13 347.647 36.1695  43
   0  -4  13 242.443 53.9119  42
   0   4  13 224.579 50.4852  42
   0   4 -13 273.983 33.4235  38
   0   4 -13 349.711 36.1399   5
   0  -4  13 304.060 36.1292   4
   0  -4 -13 329.696 34.2375   5
   0   4 -14 3297.44 95.5602  38
   0   4 -14 3282.20 96.1196   5
   0   4  14 3352.63 103.657   6
   0  -4 -14 3317.19 96.3359   5
   0  -4  14 3396.59 104.508   6
   0   4 -14 3280.04 97.2028  43
   0  -4 -14 3284.59 96.8531  43
   0  -4  14 3468.83 100.238   4
   0   4  14 3265.55 99.3351   4
   0   4 -15 27.3279 30.5355  43
   0  -4 -15 52.4399 28.2179  43
   0   4  15 12.0196 31.2559   6
   0  -4  15 33.0001 33.5631   6
   0   4 -15-10.9599 28.5872  38
   0   4  15 15.9260 29.4550   4
   0  -4  15 6.17392 29.8879   4
   0  -4 -15 25.1419 28.9404   5
   0   4 -15 11.1471 26.8439   5
   0   4  16 2535.48 76.7761   4
   0  -4  16 2495.29 76.7278   4
   0   4 -16 2639.96 75.7657  21
   0  -4 -16 2734.03 75.3080  21
   0  -4 -16 2657.68 76.0467  43
   0   4 -16 2653.90 76.2859  43
   0   4 -16 2669.17 75.2028   5
   0  -4 -16 2555.94 74.8076   5
   0  -4  16 2601.52 80.3110   6
   0   4  16 2721.82 80.4444   6
   0  -4 -17 29.2455 17.2314   5
   0  -4  17 18.1106 19.9411   6
   0   4  17-7.59769 19.5709   6
   0   4 -17 1.60792 16.8486   5
   0  -4 -17-14.3872 17.7702  21
   0   4 -17 20.6158 17.7423  21
   0   4  17-19.9234 19.5007  39
   0  -4 -17 33.9834 18.6687  43
   0  -4  17-6.43627 19.1514   4
   0   4  17 0.89946 18.0961   4
   0  -5   0-4.31927 15.6413   9
   0   5   0 3.91468 17.4335  15
   0   5   0 15.3346 16.6305  29
   0  -5   1 1325.57 41.5184   9
   0  -5   1 1285.91 40.4793   8
   0  -5  -1 1291.48 41.3905   9
   0   5   1 1513.49 42.2111  29
   0   5   1 1263.72 41.7010  15
   0  -5  -1 1440.37 43.9942  16
   0   5   1 1353.74 43.9027  10
   0  -5  -2 9951.09 210.158  16
   0   5   2 9754.65 210.770  12
   0  -5   2 9495.25 208.514   9
   0  -5   2 9867.76 208.567   8
   0   5  -2 9620.49 206.581  10
   0   5   2 9677.05 210.292  10
   0  -5  -3 242099. 4784.80  27
   0   5  -3 238608. 4782.56  15
   0   5  -3 242286. 4784.20  14
   0  -5  -3 241869. 4785.31  11
   0   5   3 243050. 4785.71  10
   0  -5  -3 239365. 4785.82  16
   0   5   3 241484. 4787.02  12
   0  -5  -3 240398. 4783.01  14
   0  -5   3 240479. 4784.69   8
   0  -5   3 241298. 4783.64   7
   0  -5  -4 83455.4 1671.97  27
   0   5  -4 85051.7 1669.69  15
   0  -5  -4 83232.5 1670.34  14
   0   5  -4 83887.5 1671.79  14
   0  -5  -4 82879.9 1672.97  11
   0  -5  -4 84459.9 1673.86  16
   0  -5   4 83722.1 1672.62   8
   0  -5   4 83952.4 1671.88   7
   0   5   4 80554.2 1672.88   7
   0   5   4 82465.1 1673.84  12
   0   5  -5 1252.98 49.1823  14
   0   5  -5 1218.56 45.9746  15
   0  -5  -5 1204.60 46.6871  14
   0   5   5 1240.96 50.0368  12
   0   5  -5 1230.62 48.9320  28
   0  -5  -5 1165.10 47.7681  27
   0  -5   5 1186.45 47.7122   7
   0   5   5 1224.70 49.8738   7
   0  -5  -5 1224.78 49.7987  11
   0  -5   5 1232.97 49.0942   8
   0  -5  -6 4132.86 110.979  14
   0   5  -6 4342.07 110.075  15
   0   5  -6 3950.45 111.730  14
   0   5   6 4177.54 115.111  12
   0  -5  -6 4123.56 113.370  27
   0   5  -6 4115.95 113.948  28
   0   5   6 3964.35 115.008   7
   0  -5   6 4053.07 112.535   7
   0  -5  -6 4202.04 115.548  11
   0  -5   6 4287.05 113.482   9
   0  -5   6 4033.98 113.112   8
   0   5   7 6119.77 158.899  12
   0  -5  -7 6087.40 157.370  27
   0   5  -7 5937.80 158.337  28
   0   5  -7 6543.55 153.096  15
   0  -5  -7 5960.75 154.200  14
   0  -5   7 6036.42 156.363   9
   0   5   7 5855.78 156.848   8
   0   5   7 5693.46 158.790   7
   0  -5   7 6057.80 157.720   7
   0   5  -8 507.826 44.1599  28
   0  -5  -8 485.421 41.2620  27
   0   5   8 418.914 39.1773   8
   0   5   8 478.074 44.0167   7
   0  -5   8 483.571 41.0983   7
   0  -5   8 508.951 40.4011   9
   0   5  -8 515.793 37.1154  15
   0  -5  -8 475.977 39.4613  14
   0   5  -9 8363.22 194.101  38
   0  -5  -9 8849.28 224.430  27
   0   5  -9 8815.25 227.876  28
   0  -5  -9 8802.52 219.955  14
   0   5  -9 8657.08 212.739  15
   0  -5   9 8781.04 225.545   7
   0   5   9 9005.89 229.705   7
   0   5  -9 8387.51 192.646  41
   0   5   9 9023.28 225.771   8
   0  -5   9 8753.98 222.609   9
   0   5  -9 8690.94 195.705  43
   0  -5  -9 8507.27 195.130  43
   0  -5 -10 143.065 40.5820   1
   0  -5 -10 105.473 22.3443   2
   0   5 -10 115.150 36.5855   1
   0   5 -10 126.738 38.1499  28
   0   5 -10 118.539 40.2417  27
   0  -5 -10 122.712 36.2963  27
   0  -5  10 67.9392 34.3764   9
   0   5 -10 103.483 22.5827   5
   0  -5 -10 118.242 25.9285   5
   0  -5  10 100.308 22.3480   4
   0   5 -10 137.285 27.8468  43
   0  -5 -10 128.366 25.7182  43
   0   5  10 32.9836 37.8544   7
   0  -5  10 165.116 39.9749   7
   0   5  10 81.6119 35.6330   8
   0   5 -10 50.1527 30.7822  15
   0  -5 -10 124.359 33.7317  14
   0   5 -10 156.499 38.3645  14
   0   5 -10 91.3693 24.2179  38
   0   5 -11 2929.86 86.2704   5
   0  -5  11 2791.53 86.4111   4
   0  -5 -11 2997.99 86.6566  43
   0   5 -11 2870.47 85.9225  43
   0   5 -11 2880.82 85.3590  38
   0  -5 -11 2647.27 112.295   1
   0   5 -11 2993.96 116.898   1
   0  -5 -11 2752.50 82.9602   2
   0   5 -11 2724.05 99.5210  15
   0  -5 -11 2760.55 109.524  14
   0   5 -11 2798.45 113.567  14
   0  -5  11 3076.28 119.589   7
   0   5  11 2816.45 119.349   7
   0   5  11 2671.17 111.725   8
   0  -5  11 3037.04 115.714   9
   0  -5  11 3035.40 119.738   8
   0   5 -11 2822.80 116.783  28
   0  -5 -11 2872.30 115.423  27
   0   5 -11 2908.06 117.588  27
   0  -5 -12 318.648 32.6803   2
   0  -5 -12 348.594 49.3716   1
   0   5 -12 324.456 52.1263   1
   0  -5 -12 249.823 43.9316  14
   0  -5  12 291.745 49.3124   9
   0   5 -12 272.918 34.1527   5
   0  -5  12 299.679 35.6018   4
   0  -5 -12 309.834 33.7682   5
   0   5 -12 334.037 34.8995  38
   0  -5  12 315.116 59.0090  42
   0   5 -12 316.617 35.4070  43
   0   5  12 248.832 52.7933  42
   0  -5 -12 305.329 36.1175  43
   0   5 -12 287.624 52.6709  27
   0  -5 -12 318.469 50.2320  27
   0   5  12 346.991 52.9553   7
   0  -5  12 330.535 53.8702   7
   0   5  12 312.499 51.1504   8
   0  -5  12 274.238 49.3836   8
   0   5 -13 499.346 37.9827   5
   0  -5 -13 422.447 35.7628   5
   0  -5 -13 462.545 52.3860   1
   0   5 -13 629.401 60.6913   1
   0  -5 -13 451.716 33.3683   2
   0  -5  13 475.295 50.1010   9
   0   5  13 456.132 49.4322   9
   0  -5 -13 428.355 49.9249  14
   0   5 -13 415.227 35.5265  38
   0  -5  13 490.293 56.6727   7
   0   5  13 416.487 55.4610   7
   0  -5  13 398.110 53.5301   8
   0   5  13 422.002 51.2902   8
   0   5 -13 427.735 57.8988  27
   0   5 -13 412.251 56.6853  32
   0  -5 -13 449.361 55.8721  32
   0  -5  13 490.760 39.0401   4
   0   5 -13 450.353 37.4877  43
   0  -5  13 409.509 58.1990  42
   0   5  13 420.071 56.5751  42
   0  -5 -13 446.628 37.0968  43
   0  -5  14 118.729 34.6437   6
   0   5  14 95.7973 31.3376   6
   0   5 -14 59.8554 27.8109   5
   0  -5  14 29.0391 30.5462   4
   0  -5 -14 46.0706 27.5345   5
   0   5 -14 77.7761 29.7209  38
   0  -5 -14 69.2385 28.9645  43
   0   5 -14 111.739 31.2738  43
   0   5  15 6778.29 171.520   6
   0  -5  15 7038.13 172.958   6
   0   5 -15 7024.88 166.776   5
   0  -5 -15 7296.72 167.375   5
   0   5  15 6901.13 170.813   4
   0  -5  15 7182.46 170.703   4
   0   5 -15 7091.76 167.502  38
   0  -5 -15 6963.80 167.071  43
   0   5 -15 7201.08 168.326  43
   0  -5  16 27.0179 24.9426   4
   0   5  16-9.99760 23.7771   4
   0   5 -16 10.0357 23.5135  43
   0  -5 -16 27.3393 23.2183  43
   0  -5 -16 45.2949 21.7616   5
   0   5  16 14.1127 24.4101   6
   0   5 -16 9.66272 21.8267   5
   0  -5  16 57.2281 27.4254   6
   0  -5 -16 27.8621 22.7910  21
   0   5 -16 9.94893 22.5146  21
   0   5  16 6.23929 24.5319  39
   0   5  17 1340.78 46.6707  39
   0   5  17 1474.42 46.7112  31
   0  -5 -17 1496.13 45.5912  43
   0   5  17 1459.81 46.5606   4
   0  -5  17 1541.28 47.6372   4
   0   5 -17 1498.35 44.8750   5
   0   5  17 1463.42 47.3286   6
   0  -5 -17 1510.28 45.2618   5
   0  -5  17 1527.49 47.8351   6
   0   5 -17 1574.88 46.2119  21
   0  -5 -17 1502.94 44.9906  21
   0  -6   0 36552.9 742.849   9
   0   6   0 37041.1 744.303  15
   0   6   0 36539.3 742.236  29
   0   6   1 2397.51 65.8930  29
   0   6  -1 2540.65 52.9256   1
   0  -6  -1 2489.31 54.2732   1
   0  -6  -1 2563.54 68.7830   9
   0  -6   1 2393.56 66.6967   9
   0  -6   1 2426.14 65.6031   8
   0   6   1 2451.07 68.5278  10
   0   6   1 2356.75 67.2177  15
   0   6  -1 2335.24 68.0662  15
   0  -6  -1 2446.28 68.6207  16
   0  -6   2 3402.96 85.8315   9
   0  -6   2 3529.71 86.1057   8
   0  -6  -2 3514.02 87.9683  16
   0  -6  -2 3205.69 84.4579  13
   0   6   2 3365.49 87.6569  10
   0   6  -2 3382.86 84.3962  10
   0  -6  -3 88097.9 1832.76  11
   0   6  -3 93035.3 1829.45  10
   0   6   3 92209.6 1835.25  10
   0   6  -3 91999.4 1831.10  15
   0  -6   3 91866.1 1832.77   8
   0  -6  -3 93520.3 1835.02  16
   0  -6  -3 88178.8 1831.89  13
   0   6   3 92854.2 1835.94  12
   0  -6   3 92840.4 1831.80   7
   0  -6  -4 72830.6 1460.65  11
   0   6  -4 72855.9 1459.27  14
   0  -6  -4 73045.7 1457.66  14
   0   6  -4 73411.4 1457.05  15
   0   6   4 71706.0 1461.19   7
   0  -6   4 73341.3 1458.77   7
   0  -6  -4 73885.0 1459.95  27
   0  -6  -4 75398.8 1462.30  16
   0  -6  -4 67211.8 1457.42  13
   0   6   4 72044.6 1462.46  12
   0  -6   4 72734.5 1459.93   8
   0  -6   5 576.664 34.7771   8
   0   6  -5 545.135 35.6681  28
   0  -6  -5 570.839 34.2888  14
   0   6  -5 564.096 35.4939  14
   0   6  -5 573.866 33.5568  15
   0  -6  -5 564.292 35.9679  11
   0  -6  -5 595.508 38.2154  16
   0  -6   5 602.199 35.6070   7
   0   6   5 510.981 35.1025   7
   0  -6  -5 534.236 35.1821  27
   0   6   5 620.558 37.8875  12
   0  -6  -6 1149.45 53.3872  11
   0   6   6 1063.48 53.2715  12
   0   6  -6 1123.52 51.7318  14
   0  -6  -6 1037.92 47.9721  14
   0   6  -6 1071.33 46.7858  15
   0   6   6 1154.89 53.7352   7
   0  -6   6 1130.01 50.9261   7
   0  -6  -6 1071.41 51.3049  27
   0   6  -6 1266.92 53.7732  28
   0  -6   6 1046.89 49.8927   9
   0  -6   6 1101.24 51.2139   8
   0   6   7 545.575 41.0062  12
   0   6  -7 590.255 37.2501  15
   0   6  -7 480.712 39.2618  14
   0  -6  -7 552.526 38.0439  14
   0  -6   7 539.621 40.3385   7
   0   6   7 552.169 43.9580   7
   0   6  -7 630.104 43.3323  28
   0  -6  -7 542.312 40.3346  27
   0  -6   7 638.741 41.8616   9
   0  -6   7 517.624 40.8187   8
   0  -6  -8 10365.2 257.569  13
   0   6  -8 11077.8 250.705  15
   0  -6  -8 10750.1 254.762  14
   0   6   8 10525.3 258.381   8
   0   6   8 10337.3 261.567   7
   0  -6   8 11213.3 261.002   7
   0  -6  -8 10597.3 258.568  27
   0   6  -8 10581.6 260.334  28
   0  -6   8 10453.0 256.657   9
   0  -6   9 845.564 55.5703   9
   0   6   9 932.166 59.3482   8
   0  -6   9 894.106 57.5757   7
   0   6   9 781.274 59.2090   7
   0  -6  -9 836.538 57.9202  13
   0   6  -9 804.607 48.8119  15
   0  -6  -9 862.982 54.1025  14
   0  -6  -9 942.058 39.9012  43
   0   6  -9 834.517 39.4622  43
   0   6  -9 867.538 59.8250  28
   0  -6  -9 840.719 56.0404  27
   0   6  -9 864.015 38.6683  38
   0   6  -9 799.372 36.4817  41
   0  -6 -10 6262.79 187.702  13
   0   6 -10 6310.82 173.132  15
   0  -6 -10 6667.68 183.893  14
   0   6 -10 6369.26 154.198   5
   0  -6 -10 6359.64 154.436   5
   0   6 -10 6401.13 153.477  41
   0  -6  10 6338.17 185.457   9
   0   6  10 6596.24 188.376   8
   0  -6  10 6652.61 156.782   4
   0   6 -10 6521.85 155.449  43
   0  -6 -10 6573.31 155.346  43
   0   6  10 6631.90 194.148   7
   0  -6  10 6959.61 192.500   7
   0  -6 -10 6303.05 153.770   2
   0  -6 -10 6425.97 186.525   1
   0   6 -10 6668.18 187.449   1
   0   6 -10 6651.10 192.459  28
   0  -6 -10 6226.91 185.599  27
   0   6 -10 6378.81 155.179  38
   0  -6 -11 3796.27 138.000  27
   0   6 -11 3962.74 143.377  28
   0   6 -11 3734.40 135.040   1
   0  -6 -11 3961.33 138.081   1
   0  -6 -11 3629.72 104.457   2
   0  -6  11 3953.09 108.210   4
   0  -6 -11 3957.40 134.226  14
   0   6 -11 3499.16 123.042  15
   0   6 -11 4092.53 108.146  38
   0   6 -11 3877.17 106.653  43
   0  -6 -11 3851.10 105.613  43
   0  -6 -11 3791.45 139.763  13
   0  -6 -11 4010.76 106.412   5
   0   6 -11 3899.14 105.360   5
   0   6  11 3882.90 145.065   7
   0  -6  11 3843.99 140.045   7
   0   6 -11 3894.54 119.372  10
   0  -6  11 3637.51 134.847   9
   0   6  11 4006.49 141.199   8
   0  -6  12 2404.34 105.498   9
   0   6  12 1998.13 99.7544   8
   0  -6  12 2340.01 106.348   8
   0  -6  12 2350.89 77.7288   4
   0  -6  12 2118.49 110.222  42
   0   6  12 2176.56 108.161  42
   0   6 -12 2130.37 73.9747  43
   0  -6 -12 2349.90 75.3324  43
   0   6 -12 2276.61 75.5095  38
   0  -6  12 2314.85 107.540   7
   0   6  12 2108.94 106.455   7
   0   6 -12 2322.95 74.4614   5
   0  -6 -12 2206.87 73.4084   5
   0  -6 -12 2272.07 99.8819  14
   0  -6 -12 2304.12 102.341   1
   0   6 -12 2284.95 103.626   1
   0  -6 -12 2322.46 74.2112   2
   0  -6  13 1557.42 90.8094   8
   0   6  13 1652.46 90.3929   8
   0  -6  13 1564.07 85.7853   9
   0   6  13 1630.45 87.2900   9
   0  -6 -13 1698.53 85.4585  14
   0   6 -13 1658.48 63.1128  43
   0  -6  13 1487.32 94.0341  42
   0  -6 -13 1535.84 61.4147  43
   0   6  13 1470.62 90.1690  42
   0   6  13 1794.56 97.3620   7
   0  -6  13 1764.97 94.8421   7
   0  -6  13 1767.13 66.9906   4
   0  -6 -13 1598.69 61.3794   5
   0   6 -13 1774.63 62.8509   5
   0  -6 -13 1945.36 93.4443   1
   0   6 -13 1481.35 85.0818   1
   0  -6 -13 1550.91 60.1983   2
   0   6 -13 1553.79 62.9141  38
   0  -6 -13 1544.88 87.0499  32
   0   6 -13 1700.85 92.3710  32
   0   6 -14 5956.93 150.916  38
   0  -6  14 6113.24 153.814   4
   0   6  14 5852.78 154.588   6
   0  -6 -14 6100.65 149.625   5
   0  -6  14 6094.44 156.654   6
   0   6 -14 6098.64 149.352   5
   0  -6 -14 5971.61 149.415  43
   0   6 -14 6299.86 151.219  43
   0  -6 -15 85.2236 29.0971  43
   0   6 -15 97.0550 28.3063  43
   0   6 -15 111.624 30.5271  38
   0   6  15 45.8193 28.7652   4
   0  -6 -15 103.555 26.7622   5
   0   6 -15 153.603 27.8880   5
   0  -6  15 131.029 31.4072   4
   0  -6 -15 95.8839 26.7622  21
   0   6 -15 162.545 28.8401  21
   0  -6  15 127.787 32.0990   6
   0   6  15 91.3033 31.1773   6
   0   6  16 2708.19 78.6023   4
   0  -6  16 2890.74 79.9870   4
   0   6 -16 2766.87 76.7980  43
   0  -6 -16 2763.78 75.9089  43
   0   6 -16 2972.79 77.3834  21
   0  -6 -16 2741.64 75.4095  21
   0   6  16 2774.98 79.4912   6
   0   6 -16 2839.18 76.0106   5
   0  -6  16 2649.95 79.3245   6
   0  -6 -16 2809.07 76.0913   5
   0   6  17 0.83885 17.6412  39
   0  -6  17-13.6346 15.4909  31
   0   6  17-5.14135 15.1767  31
   0  -6  17-4.67425 16.6365   6
   0   6  17 8.44938 15.7577   6
   0  -6 -17 4.10831 14.6469   5
   0   6 -17 28.0044 14.6744   5
   0   6  17 3.13761 16.1208   4
   0  -6  17 10.7795 17.1796   4
   0  -6 -17 19.0779 14.6827  21
   0   6 -17 10.4214 15.4226  21
   0   6 -17 8.42935 15.1511  43
   0  -6 -17 13.8561 15.3314  43
   0  -7   0 23.5551 23.6337   9
   0   7   0-14.1688 23.7387  15
   0   7   0 9.92618 18.6022  29
   0   7   0 5.99523 20.5909  12
   0   7   1 276040. 5619.11  10
   0   7  -1 273288. 5615.27  12
   0  -7   1 282507. 5599.69  42
   0   7   1 279051. 5618.23  15
   0  -7  -1 290986. 5619.61  16
   0   7  -1 280677. 5618.43  15
   0  -7  -1 292553. 5600.12   1
   0  -7  -1 282133. 5599.31  32
   0   7  -1 276465. 5599.33  32
   0  -7   1 291154. 5617.91   9
   0  -7  -1 278866. 5618.27   9
   0  -7   1 284846. 5616.38   8
   0   7  -1 284590. 5599.68  20
   0   7   1 291106. 5617.40  29
   0  -7  -2 28751.8 583.721  16
   0   7   2 27454.9 580.298  29
   0  -7  -2 27831.0 580.625  13
   0  -7   2 28879.9 581.530   8
   0  -7   2 28517.1 582.106   9
   0   7   2 27884.7 584.024  10
   0   7  -2 28987.7 580.908  10
   0  -7  -3 7410.15 174.491  16
   0   7  -3 7373.38 171.525  15
   0   7   3 7774.77 176.637  12
   0  -7  -3 7536.50 172.751  13
   0  -7   3 7560.36 172.995   8
   0   7   3 7447.15 175.325  10
   0   7  -3 7756.13 170.695  10
   0  -7  -4 5910.82 150.035  11
   0   7  -4 5938.11 145.003  10
   0  -7  -4 6250.51 151.984  16
   0  -7   4 6065.67 148.066   7
   0   7   4 5947.29 150.496   7
   0  -7  -4 6158.69 147.760  14
   0   7   4 6281.00 153.267  12
   0  -7  -4 6375.20 150.288  13
   0   7  -4 6295.53 148.105  15
   0  -7  -5 16345.4 360.120  11
   0   7   5 16425.6 360.728   7
   0  -7   5 16232.6 357.484   7
   0  -7  -5 16765.1 361.191  16
   0   7   5 16809.3 362.722  12
   0  -7  -5 16206.2 358.105  13
   0  -7   5 16407.9 358.651   8
   0   7  -5 16591.6 352.122  10
   0  -7  -5 16611.7 356.099  14
   0   7  -5 16679.5 355.074  15
   0   7  -6 271.561 31.9078  14
   0  -7  -6 193.539 28.2979  14
   0  -7  -6 217.538 30.0325  13
   0  -7  -6 215.109 30.8024  27
   0   7  -6 150.845 29.2981  28
   0  -7   6 173.843 27.4281   7
   0   7   6 185.757 30.9461   7
   0  -7   6 139.363 28.1292   8
   0  -7  -6 202.691 31.4961  11
   0   7   6 181.426 31.3043  12
   0   7  -6 202.273 27.9656  15
   0   7  -7 603.753 39.5599  15
   0  -7  -7 737.215 43.5417  14
   0   7  -7 773.072 48.0041  14
   0  -7  -7 622.889 43.9022  13
   0   7   7 710.162 48.3080  12
   0  -7  -7 683.306 45.0632  27
   0   7  -7 827.455 48.8981  28
   0   7   7 652.782 46.8604   7
   0  -7   7 726.948 46.2764   7
   0  -7   7 576.933 44.1823   8
   0  -7   7 702.518 44.5738   9
   0  -7  -7 584.517 46.1909  11
   0   7   8 3898.30 123.871  12
   0  -7  -8 3729.05 120.167  13
   0   7  -8 3510.77 117.484  14
   0  -7  -8 3664.71 115.569  14
   0   7  -8 3894.63 113.103  15
   0   7  -8 3582.00 120.773  28
   0  -7  -8 3862.34 120.776  27
   0   7   8 3872.75 125.641   7
   0  -7   8 4123.68 123.520   7
   0   7   8 3784.69 120.424   8
   0  -7   8 3835.28 120.101   9
   0  -7   8 3635.38 119.137   8
   0   7  -8 3666.02 96.2405  38
   0   7  -9 4634.35 112.618  41
   0  -7   9 4281.49 136.867   9
   0   7  -9 4239.03 124.217  10
   0   7   9 4243.74 138.778   8
   0  -7   9 4357.22 111.959   4
   0  -7   9 4667.54 142.093   7
   0   7   9 4560.04 146.028   7
   0   7  -9 4561.58 112.614  43
   0  -7  -9 4562.80 112.059  43
   0  -7  -9 4728.03 137.922  14
   0   7  -9 4466.24 131.244  15
   0  -7  -9 4490.03 139.747  27
   0   7  -9 4330.57 142.024  28
   0  -7  -9 4312.93 139.952  13
   0  -7  -9 4330.20 136.650   1
   0   7  -9 4422.07 137.182   1
   0   7  -9 4392.95 112.648  38
   0   7 -10 93.9029 40.5180  28
   0  -7 -10 3.18519 32.7436  14
   0  -7 -10 46.7344 36.1409  13
   0   7 -10 24.4887 30.6800  15
   0   7 -10 53.3191 22.3293  41
   0  -7  10 88.6452 35.9242   9
   0   7 -10 16.7141 23.9241  10
   0   7 -10 43.9834 21.1040   5
   0  -7  10 27.8272 24.0546   4
   0  -7 -10 78.3823 23.6320   5
   0   7  10 46.8943 33.8526   7
   0   7  10 86.5157 35.8261   8
   0  -7  10 35.4839 32.8618   7
   0  -7 -10 43.1544 22.2464  43
   0   7 -10 67.2134 24.9856  43
   0  -7 -10 36.7544 19.9231   2
   0   7 -10 72.2220 35.2989   1
   0  -7 -10 96.3027 36.4089   1
   0   7 -10 49.2856 25.6923  38
   0   7 -11 10020.2 279.139  28
   0   7 -11 9977.52 234.770  43
   0  -7 -11 10128.3 234.405  43
   0  -7 -11 10690.8 235.740   5
   0   7 -11 10551.6 234.996   5
   0  -7  11 10910.0 239.344   4
   0  -7  11 10501.1 275.360   9
   0   7  11 10418.1 277.982   8
   0   7 -11 10489.5 261.126  15
   0  -7 -11 10378.9 270.148  14
   0   7 -11 10193.8 237.026  38
   0  -7  11 10803.5 280.183   7
   0   7  11 10448.4 284.623   7
   0  -7 -11 10275.4 279.218  13
   0  -7 -11 10290.0 271.966   1
   0   7 -11 10592.8 272.476   1
   0  -7 -11 10479.7 236.409   2
   0   7 -12 1311.51 85.1195  28
   0  -7 -12 1317.59 53.7088  43
   0  -7  12 1276.11 84.1209  42
   0   7  12 1227.77 81.3557  42
   0   7 -12 1334.39 55.0056  43
   0   7  12 1307.04 80.1529   8
   0  -7  12 1262.12 80.9514   8
   0  -7  12 1333.80 80.3944   9
   0  -7 -12 1231.37 76.5889  32
   0   7 -12 1330.30 56.4917  38
   0  -7 -12 1291.73 76.9757   1
   0   7 -12 1396.10 78.6585   1
   0  -7 -12 1276.79 54.6737   2
   0  -7 -12 1362.05 84.2450  13
   0  -7 -12 1303.98 76.6195  14
   0   7  12 1316.73 86.5105   7
   0  -7  12 1290.61 83.4905   7
   0  -7  12 1376.18 57.4929   4
   0  -7 -12 1404.35 55.0337   5
   0   7 -12 1381.09 54.3842   5
   0  -7  13 7197.68 172.801   4
   0   7 -13 6921.17 170.100  38
   0  -7 -13 6743.01 203.702   1
   0   7 -13 6647.41 202.760   1
   0  -7 -13 6876.74 168.254   2
   0   7 -13 6820.21 166.115   5
   0  -7 -13 7002.79 167.124   5
   0   7  13 6672.23 171.531   6
   0  -7  13 7340.94 175.245   6
   0  -7 -13 6652.36 200.144  14
   0  -7  13 7012.98 208.413   9
   0   7  13 6617.45 208.085   8
   0  -7  13 7098.19 214.090   8
   0   7  13 6818.69 216.940   7
   0  -7 -13 6992.58 167.024  43
   0   7 -13 6820.67 167.462  43
   0  -7  14 551.562 42.4596   4
   0   7 -14 621.965 38.8572   5
   0   7  14 538.641 41.9689   6
   0  -7  14 479.686 42.0349   6
   0  -7 -14 626.288 39.0162   5
   0  -7 -14 506.156 36.1205   2
   0   7 -14 613.633 43.2017  38
   0   7 -14 545.314 39.0904  43
   0  -7 -14 520.738 38.5108  43
   0   7 -15 3641.41 95.4549   5
   0  -7  15 3743.24 101.235   6
   0   7  15 3509.89 99.3325   6
   0  -7 -15 3750.15 96.2457   5
   0   7 -15 3579.99 98.5330  38
   0  -7 -15 3723.47 95.9777  21
   0   7 -15 3530.16 95.8010  21
   0   7 -15 3623.42 96.7120  43
   0  -7 -15 3452.74 95.3139  43
   0   7  15 3408.45 99.2074   4
   0  -7  15 3650.10 100.045   4
   0   7 -16 24.1640 19.6528  43
   0  -7 -16 37.5698 20.1301  43
   0  -7 -16 49.5272 19.7254   5
   0   7  16 35.4079 21.2630   6
   0   7 -16 6.43298 18.3020   5
   0  -7  16 27.4776 22.2841   6
   0  -7  16 13.5212 22.9930   4
   0   7  16 11.3562 21.1942   4
   0   7 -16 19.1224 19.2417  21
   0  -7 -16 23.7805 18.4421  21
   0   7  17 511.539 23.8858   6
   0  -7  17 487.046 23.9241   6
   0   7 -17 560.932 22.9838   5
   0  -7 -17 550.830 23.1487   5
   0   7 -17 525.216 22.9335  21
   0  -7 -17 558.834 22.5391  21
   0  -7  17 568.540 26.7943   4
   0   7  17 551.953 24.5496   4
   0  -7 -17 480.735 22.6841  43
   0   7 -17 526.274 23.3987  43
   0  -7  17 468.592 22.3403  31
   0   7  17 480.580 22.9713  31
   0  -8   0 154414. 3040.05   9
   0   8   0 152255. 3039.24  29
   0   8   0 153854. 3041.45  15
   0   8   0 150039. 3038.84  12
   0   8  -1 1975.89 63.6840  15
   0  -8  -1 2069.61 65.2558  16
   0   8   1 2054.23 63.5564  15
   0  -8   1 2079.81 61.6309   8
   0  -8  -1 2096.96 63.5239   9
   0  -8   1 1954.25 62.1515   9
   0   8   1 1945.47 61.5062  29
   0  -8   1 1983.38 60.9773  11
   0   8   1 2072.93 65.3253  10
   0   8  -1 1901.12 60.0391  12
   0  -8  -2 86683.4 1744.07  16
   0  -8  -2 88779.0 1740.93  13
   0  -8   2 87064.1 1741.44   8
   0  -8   2 86921.5 1742.56   9
   0   8  -2 88385.4 1725.05   1
   0  -8  -2 83406.5 1726.76   1
   0   8   2 89542.6 1741.68  29
   0   8   2 84615.3 1743.81  10
   0   8  -2 88240.0 1741.89  10
   0   8   3 22952.0 486.432  10
   0   8  -3 23391.3 481.203  10
   0  -8  -3 22956.6 482.479  13
   0  -8  -3 23441.9 485.657  16
   0  -8   3 23637.4 483.575   8
   0  -8   3 22072.6 482.600   9
   0  -8  -4 29254.4 609.796  16
   0  -8   4 29125.0 606.869   8
   0   8  -4 29415.0 602.629  10
   0   8   4 28568.5 608.717  10
   0  -8  -4 29140.6 604.832  14
   0  -8  -4 29663.2 607.180  13
   0   8   4 29170.5 611.004  12
   0   8  -4 28867.4 605.110  15
   0  -8  -5 2610.85 84.2384  13
   0   8   5 2629.51 87.8630  12
   0  -8  -5 2609.56 87.0868  16
   0  -8   5 2703.90 83.7826   7
   0   8   5 2894.58 88.5369   7
   0  -8  -5 2836.63 83.2980  14
   0   8  -5 2654.05 82.2064  15
   0   8  -5 2712.11 79.5604  10
   0  -8  -5 2674.29 86.4471  11
   0  -8   5 2584.21 84.1418   8
   0   8  -6 829.355 47.0012  28
   0   8   6 751.479 47.8531   7
   0  -8   6 767.390 44.8608   7
   0   8   6 764.834 48.7403  12
   0  -8  -6 837.530 47.0842  13
   0   8  -6 860.284 45.0906  15
   0  -8  -6 769.881 43.6224  14
   0   8  -6 786.043 40.5185  10
   0  -8  -6 766.236 47.2675  11
   0  -8   6 763.670 46.1932   8
   0   8  -7 6404.42 174.783  28
   0  -8   7 6638.23 173.131   7
   0   8   7 6387.28 177.187   7
   0   8   7 6770.54 179.044  12
   0  -8  -7 6540.40 174.147  13
   0   8  -7 6786.33 169.241  15
   0  -8  -7 6525.54 170.148  14
   0  -8   7 6118.00 170.604   9
   0  -8   7 6761.99 175.673   8
   0   8  -7 6632.67 163.972  10
   0  -8  -7 6832.21 178.644  11
   0  -8   8 8939.35 225.925   8
   0  -8   8 8621.88 222.438   9
   0   8  -8 8794.35 196.746  38
   0  -8  -8 8747.90 225.165  13
   0   8   8 8825.41 229.398  12
   0   8   8 8781.48 229.264   7
   0  -8   8 8999.41 225.003   7
   0   8  -8 9089.41 217.263  15
   0  -8  -8 8577.60 219.388  14
   0   8  -8 8415.72 225.518  28
   0   8  -8 8797.88 195.679  41
   0   8  -8 8572.35 210.655  10
   0   8  -8 8557.97 217.227   1
   0  -8  -8 8788.01 219.109   1
   0  -8  -9 26.0572 32.1104  13
   0  -8  -9 23.1988 30.8614  14
   0   8  -9 59.1343 22.2162  38
   0   8  -9-10.1477 33.9966  28
   0   8   9 3.54105 33.2188   7
   0  -8   9-12.6253 33.2483   7
   0   8   9 3.27155 31.9974   8
   0   8  -9 18.0646 25.2982  10
   0  -8   9 3.10234 32.7922   9
   0  -8   9 22.3742 20.9178   4
   0   8  -9 19.1457 20.3783  41
   0   8  -9 36.0354 27.9435  15
   0   8  -9 34.9524 21.0368  43
   0  -8  -9 16.6660 20.1423  43
   0  -8  -9 23.0288 30.3233   1
   0  -8  -9 32.0500 19.9654   2
   0   8  -9 28.3091 30.5321   1
   0   8 -10 4167.49 109.809  41
   0   8 -10 4024.00 144.116  28
   0  -8 -10 4170.77 108.099   5
   0   8 -10 4145.35 107.944   5
   0  -8 -10 4468.22 146.810  13
   0  -8  10 4326.15 143.809   7
   0   8  10 4143.05 146.358   7
   0   8 -10 3903.71 123.930  10
   0   8  10 4263.87 143.680   8
   0  -8  10 4145.24 139.339   9
   0  -8  10 4275.43 111.527   4
   0   8 -10 3952.99 129.025  15
   0  -8 -10 4306.24 137.480  14
   0  -8 -10 4285.74 108.622  43
   0   8 -10 4217.41 109.192  43
   0  -8 -10 3982.91 109.840   2
   0  -8 -10 4207.47 137.185   1
   0   8 -10 4163.94 136.672   1
   0   8 -10 4353.96 112.410  38
   0  -8 -11 3007.23 123.821  13
   0  -8  11 3006.49 122.837   7
   0   8  11 2938.71 125.981   7
   0   8 -11 3134.07 128.737  28
   0  -8 -11 3245.75 90.2757   5
   0   8 -11 3199.77 89.5812   5
   0   8 -11 3378.91 92.8421  41
   0   8  11 3061.31 123.616   8
   0  -8  11 3128.29 121.784   9
   0  -8  11 3235.44 93.6448   4
   0  -8 -11 3185.62 89.8477  43
   0  -8  11 3204.77 126.455  42
   0   8 -11 3176.93 90.4596  43
   0   8  11 2961.45 120.823  42
   0  -8 -11 3283.19 120.413  14
   0   8 -11 3154.80 112.560  15
   0   8 -11 3120.89 93.5673  38
   0  -8 -11 3056.08 117.025   1
   0  -8 -11 3066.47 91.4885   2
   0   8 -11 2942.54 115.317   1
   0   8 -12 6226.34 194.489  28
   0   8 -12 5564.30 176.529   1
   0  -8 -12 5628.49 176.434   1
   0  -8 -12 5818.14 146.934   2
   0   8  12 5367.41 181.798   8
   0  -8  12 5909.04 184.915   9
   0  -8  12 5905.97 148.667   4
   0   8 -12 5736.89 143.233   5
   0  -8 -12 5854.57 143.465   5
   0   8  12 5760.49 191.982   7
   0   8 -12 5938.68 148.692  38
   0  -8 -12 5773.88 187.991  13
   0  -8 -12 5325.84 176.145  32
   0   8 -12 5845.09 182.981  32
   0  -8 -12 5927.94 178.864  14
   0   8 -12 5993.76 145.372  43
   0  -8  12 5825.03 188.849  42
   0   8  12 5650.66 184.054  42
   0  -8 -12 5717.76 143.696  43
   0  -8  13 139.614 49.9697   8
   0   8  13 257.149 53.1384   7
   0   8 -13 242.784 33.0468  43
   0  -8 -13 162.823 30.3737  43
   0  -8  13 83.3880 44.5244   9
   0  -8 -13 170.118 31.5797   2
   0  -8  13 235.050 34.5951   6
   0   8  13 171.434 31.8540   6
   0  -8 -13 210.256 31.1886   5
   0  -8  13 204.123 34.1215   4
   0   8 -13 203.579 29.5922   5
   0   8 -13 156.576 34.1714  38
   0   8 -14 7198.67 170.852   5
   0  -8 -14 7155.78 171.213   5
   0  -8  14 7560.84 177.619   6
   0   8  14 7188.29 175.543   6
   0  -8 -14 7105.51 172.324   2
   0  -8  14 7893.74 178.970   4
   0   8 -14 7529.98 177.270  38
   0  -8 -14 7185.64 171.194  43
   0   8 -14 7245.60 172.349  43
   0   8 -15 948.669 42.2729  43
   0  -8 -15 821.127 40.4224  43
   0  -8  15 914.018 46.0777   4
   0   8  15 832.149 44.6817   4
   0  -8 -15 936.734 41.2004   5
   0   8  15 971.058 43.8471   6
   0   8 -15 924.995 40.2079   5
   0  -8  15 961.637 44.4381   6
   0   8  15 817.142 46.1520  39
   0   8 -15 958.288 46.2930  38
   0  -8 -15 959.869 40.4656  21
   0   8 -15 908.794 41.4230  21
   0  -8 -16 3063.16 77.0598  21
   0   8 -16 3283.49 78.9399  21
   0  -8  16 3185.03 82.9670   4
   0   8  16 2903.93 80.7464   4
   0   8 -16 2990.22 78.1038  43
   0  -8 -16 2912.58 77.2665  43
   0   8  16 2955.67 79.5032   6
   0   8 -16 3096.28 77.5981   5
   0  -8 -16 3167.70 78.0905   5
   0  -8  16 3065.96 80.6876   6
   0   8  17 15.0242 12.8014   4
   0  -8  17 6.41663 15.5412   4
   0  -8  17-10.5722 11.8161   6
   0   8  17 11.5928 11.3784   6
   0   8 -17 5.29413 10.0711   5
   0  -8 -17 1.95789 11.1076   5
   0   8  17 1.53238 10.9356  31
   0   8 -17 11.7199 11.2775  21
   0  -8 -17 6.05513 9.97416  21
   0   9   0 8.43852 21.2033  15
   0  -9   0 9.06724 21.1992  11
   0   9   0 25.8580 21.0991  12
   0  -9   0 26.9781 22.1390   9
   0   9   0 7.80843 20.0774  29
   0   9   1 20672.4 422.125  29
   0   9   1 19569.3 422.714  12
   0   9  -1 19468.7 419.280  12
   0  -9  -1 20392.8 424.658  16
   0   9   1 20146.0 423.713  15
   0   9  -1 20428.5 423.809  15
   0  -9  -1 20245.3 422.870   9
   0  -9   1 20080.8 422.491   9
   0  -9   1 20260.8 421.060  11
   0   9  -1 19539.8 421.725  10
   0   9   1 19228.7 423.784  10
   0   9   2 1807.27 64.1490  10
   0   9  -2 1935.11 62.9028  10
   0   9   2 1750.17 42.8192  42
   0  -9   2 1808.41 43.9110  42
   0  -9  -2 1882.06 64.6477  16
   0  -9  -2 1915.78 43.1366  20
   0  -9  -2 1827.68 43.4469  32
   0   9  -2 1772.29 43.4931  32
   0  -9   2 1959.06 63.0978   9
   0  -9   2 1905.44 61.9013   8
   0  -9  -2 1881.39 60.8638  13
   0  -9  -2 1817.18 44.5393   1
   0   9  -2 1868.84 42.7670   1
   0   9   2 1866.22 61.1433  29
   0   9   3 50264.1 1029.66  29
   0  -9  -3 51021.6 1015.48   1
   0   9  -3 50447.4 1013.54   1
   0  -9  -3 50494.5 1029.80  13
   0  -9   3 50534.8 1030.17   8
   0  -9   3 50612.7 1031.24   9
   0   9   3 49249.1 1033.43  10
   0   9  -3 52186.3 1029.23  10
   0  -9  -3 50102.3 1032.92  16
   0   9  -4 2621.49 77.9105  10
   0   9   4 2511.76 82.8010  10
   0   9  -4 2561.47 69.0327   1
   0   9  -4 2604.50 80.3893  15
   0  -9   4 2583.92 80.7011   8
   0  -9  -4 2497.25 79.3586  13
   0   9   4 2395.14 83.2465  12
   0  -9  -4 2393.00 81.9204  16
   0   9  -5 641.563 37.2741  10
   0   9   5 564.135 41.8227   7
   0   9  -5 611.501 39.6578  15
   0  -9  -5 654.104 39.0581  14
   0  -9   5 563.371 40.1262   8
   0   9   5 580.986 44.7018  12
   0  -9  -5 616.556 40.5428  13
   0  -9  -5 680.764 44.7824  16
   0   9  -6 5372.83 136.342  10
   0  -9  -6 5067.36 145.323  11
   0   9   6 5060.97 145.292   7
   0  -9  -6 5209.72 139.846  14
   0   9  -6 5100.32 139.021  15
   0  -9  -6 5137.21 146.548  16
   0   9  -6 5176.11 144.158  28
   0  -9   6 4953.99 141.945   8
   0   9  -6 5385.81 134.155   1
   0  -9  -6 5322.41 143.633  13
   0   9   6 5309.32 148.925  12
   0  -9  -7 3353.35 109.925  13
   0   9   7 3241.29 113.152  12
   0   9   7 3217.51 111.302   7
   0  -9  -7 3182.21 104.012  14
   0   9  -7 3223.99 103.489  15
   0  -9   7 3258.76 107.524   9
   0  -9   7 3252.71 109.824   8
   0  -9  -7 3532.46 103.031   1
   0   9  -7 3543.33 102.858   1
   0  -9  -7 3282.21 112.788  11
   0   9  -7 3450.09 101.078  10
   0   9  -7 2953.16 108.174  28
   0   9  -8 1166.21 55.1524  10
   0   9  -8 1096.21 44.2418  38
   0  -9   8 1010.73 61.7838   8
   0  -9   8 1196.18 63.6597   9
   0   9  -8 1137.67 43.8327  41
   0  -9  -8 1179.27 66.1063  13
   0   9   8 1160.58 67.6981  12
   0   9   8 1034.55 64.0090   7
   0  -9   8 1151.46 63.3246   7
   0  -9  -8 1190.50 60.7222  14
   0   9  -8 1175.91 60.2137  15
   0   9  -8 1150.79 65.5163  28
   0  -9  -8 1094.80 57.0632   1
   0   9  -8 1146.85 57.9816   1
   0  -9  -9 17483.1 399.118  13
   0  -9   9 16466.8 393.362   7
   0   9   9 16553.4 401.002   7
   0   9   9 16895.0 396.530   8
   0   9  -9 16773.0 399.925  28
   0  -9  -9 16960.7 356.197   5
   0   9  -9 16807.3 355.437   5
   0   9  -9 16514.4 377.509  10
   0  -9   9 17061.9 395.398   9
   0  -9   9 17594.0 399.145   8
   0  -9   9 16965.2 359.609   4
   0  -9  -9 17551.9 388.698   1
   0   9  -9 17150.1 386.410   1
   0  -9  -9 16436.5 360.070   2
   0   9  -9 17051.3 356.646  43
   0  -9  -9 16150.8 355.715  43
   0   9  -9 16966.9 385.895  15
   0  -9  -9 17111.6 390.965  14
   0   9  -9 16875.3 361.006  38
   0   9  -9 16579.1 359.151  41
   0  -9 -10 92.3313 38.2667  13
   0  -9 -10 90.4602 35.3392  14
   0   9 -10 48.0872 34.3951  28
   0   9 -10 51.3311 32.6166  15
   0  -9 -10 87.5032 23.6027   2
   0  -9 -10 117.101 34.4059   1
   0   9 -10 99.8308 33.3627   1
   0   9 -10 90.1829 27.5755  10
   0  -9  10 90.6261 35.9234   9
   0   9 -10 111.725 22.1512   5
   0  -9  10 124.447 24.3971   4
   0  -9 -10 103.238 23.1544   5
   0   9 -10 110.196 26.8074  38
   0   9  10 41.7291 33.2357   8
   0   9  10 140.708 42.4121   7
   0   9 -10 95.6033 23.4960  43
   0   9  10 91.9926 36.0595  42
   0  -9 -10 82.2348 22.2752  43
   0   9 -10 103.951 25.2310  41
   0  -9 -11 1624.79 90.5637  13
   0   9  11 1700.52 93.9724   7
   0   9 -11 1844.50 96.8210  28
   0   9 -11 1660.05 64.2873  38
   0  -9 -11 1781.87 60.5383   5
   0   9 -11 1715.75 59.3216   5
   0  -9 -11 1618.54 62.5418   2
   0   9 -11 1771.80 84.2739   1
   0  -9 -11 1761.92 84.2414   1
   0   9  11 1595.29 87.6850   8
   0  -9  11 1442.88 83.2414   9
   0  -9  11 1756.01 64.0442   4
   0   9 -11 1729.13 81.7610  15
   0  -9 -11 1848.82 86.7004  14
   0  -9 -11 1923.89 61.8255  43
   0   9  11 2248.27 95.1013  42
   0   9 -11 1690.18 60.3589  43
   0  -9  11 1942.04 94.7457  42
   0  -9 -11 1830.53 86.3917  32
   0   9 -11 1854.65 88.3537  32
   0   9 -11 1829.37 64.1251  41
   0   9  12 8.17586 25.2240   6
   0  -9  12 23.3938 27.3839   6
   0   9 -12 3.45878 30.8908  38
   0  -9  12 20.8859 39.8587   9
   0   9  12 30.3845 37.9684   8
   0   9  12 38.6132 46.2491   7
   0  -9 -12-44.7940 35.9169  14
   0  -9 -12-8.91464 45.8015  13
   0  -9 -12 25.6386 36.3881   1
   0   9 -12 3.65015 33.3343   1
   0  -9 -12-16.6875 27.5026   2
   0   9 -12-23.2964 47.0014  28
   0   9 -12 11.1871 23.0793   5
   0  -9 -12 29.7318 24.1733   5
   0  -9  12-20.4252 28.9084   4
   0   9 -12 7.73776 34.3457  32
   0  -9 -12 25.7766 35.2846  32
   0  -9 -12 2.81722 24.4884  43
   0   9  12-19.7105 35.8350  42
   0  -9  12 8.45745 36.9894  42
   0   9 -12 26.0237 26.0098  43
   0  -9  13 8436.72 197.467   4
   0  -9 -13 8067.40 194.393   2
   0   9 -13 8366.24 198.234  38
   0  -9 -13 8080.30 190.424  43
   0   9 -13 8325.38 191.629  43
   0   9 -13 8408.50 190.787   5
   0  -9  13 8265.96 195.702   6
   0   9  13 8186.76 194.736   6
   0  -9 -13 8203.82 190.521   5
   0   9 -14 37.0426 32.1762  38
   0  -9  14 103.604 31.8365   4
   0  -9 -14 65.4865 24.4693   5
   0   9 -14 63.2042 25.0386   5
   0   9 -14 82.6109 26.1544  21
   0  -9 -14 54.9608 25.0231  21
   0  -9 -14 72.6430 26.1577   2
   0  -9  14 71.5266 28.3543   6
   0   9  14 54.0506 27.5745   6
   0   9 -14 81.4009 26.2448  43
   0  -9 -14 71.9537 25.8751  43
   0   9 -15 7821.55 172.177   5
   0   9  15 7392.58 174.844   6
   0  -9  15 7663.28 175.860   6
   0  -9 -15 7757.76 172.699   5
   0   9  15 7256.49 177.365   4
   0  -9  15 7770.70 178.954   4
   0   9 -15 8065.01 173.764  21
   0  -9 -15 7745.54 172.152  21
   0   9  15 7531.68 179.718  39
   0   9 -15 7861.90 178.899  38
   0  -9 -15 7499.45 172.191  43
   0   9 -15 7585.50 172.965  43
   0  -9 -16 85.7682 17.6649  43
   0   9 -16 44.0462 20.9946  38
   0   9  16 59.1817 22.9585  39
   0   9  16 53.4929 16.5367  31
   0  -9  16 69.7594 21.4804   4
   0   9  16 60.1886 19.6946   4
   0  -9 -16 69.5722 15.9106  21
   0   9 -16 79.0582 17.9254  21
   0   9 -16 46.4279 15.5842   5
   0  -9 -16 72.9622 16.9712   5
   0   9  16 79.0045 18.2172   6
   0  -9  16 66.9433 18.5189   6
   0  -9  17 1064.06 32.8483   3
   0   9  17 998.305 30.4328   4
   0  10   0 153207. 3000.39  29
   0  10   0 148601. 2999.74  12
   0 -10   0 150324. 2999.94  11
   0 -10   0 148763. 3000.77   9
   0  10   0 150488. 3002.09  15
   0  10   1 2861.60 83.3454  29
   0 -10   1 2797.26 82.2526  11
   0  10  -1 2735.35 83.4970  10
   0 -10  -1 2544.25 81.7903  11
   0 -10  -1 2928.16 86.7451  16
   0  10  -1 2743.72 84.3232  15
   0  10   1 2880.36 85.9877  15
   0  10   1 2804.09 84.9107  12
   0  10  -1 2764.56 80.8749  12
   0 -10  -1 2894.31 84.7964   9
   0 -10   1 2725.35 83.0830   9
   0  10   2 85172.3 1666.21  24
   0 -10   2 93782.6 1695.52   8
   0 -10   2 94767.3 1697.31   9
   0  10  -2 87574.7 1666.12  20
   0 -10  -2 91541.6 1699.03  16
   0  10  -2 85712.5 1665.59  32
   0 -10  -2 81968.6 1665.18  32
   0  10   2 90468.5 1698.95  10
   0  10  -2 89374.5 1691.92  12
   0  10  -2 95244.6 1696.28  10
   0 -10  -2 93269.3 1693.87  13
   0 -10  -2 89373.2 1666.67   1
   0 -10   2 85471.9 1666.15  42
   0  10   2 94000.2 1695.52  29
   0  10   2 85701.8 1666.57  30
   0  10   3 3897.66 91.6108  42
   0 -10   3 3880.71 92.3232  42
   0 -10  -3 3926.58 113.055  16
   0  10   3 4058.63 110.520  29
   0 -10   3 3880.99 111.054   9
   0 -10   3 4010.28 110.942   8
   0  10  -3 4146.55 91.5358   1
   0 -10  -3 4206.13 93.3463   1
   0 -10  -3 4111.56 111.086  13
   0  10   3 3970.77 114.590  10
   0  10  -3 4243.15 111.562  10
   0 -10  -4 3831.98 112.074  16
   0  10  -4 3782.84 109.372  15
   0 -10   4 3854.61 109.356   8
   0 -10  -4 3829.12 108.625  13
   0  10   4 3911.98 108.856  29
   0 -10  -4 3912.19 95.1030   1
   0  10  -4 3693.97 92.7995   1
   0  10   4 3794.56 113.032  10
   0  10  -4 3786.93 106.932  10
   0 -10   5 9661.47 232.537   8
   0  10  -5 9952.85 217.443   1
   0 -10  -5 9908.93 219.075   1
   0 -10  -5 9987.50 229.801  14
   0  10  -5 9927.92 231.504  15
   0 -10  -5 9346.88 235.156  16
   0  10   5 9339.23 233.460   7
   0 -10  -5 10026.2 233.092  13
   0  10   5 9053.61 235.458  12
   0  10  -5 9795.07 227.060  10
   0 -10   6 7979.46 199.904   8
   0  10  -6 7946.93 196.595  15
   0 -10  -6 7871.41 195.366  14
   0  10  -6 7761.16 190.978  10
   0 -10  -6 7762.57 202.586  16
   0 -10  -6 7739.38 197.998  13
   0  10   6 7769.45 203.976  12
   0  10   6 7600.10 200.402   7
   0  10  -6 7856.04 185.537   1
   0 -10  -6 7940.37 187.073   1
   0 -10   7 39675.8 835.786   9
   0 -10   7 38595.3 836.880   8
   0  10  -7 39658.4 806.492  38
   0  10  -7 38801.6 839.021  28
   0 -10  -7 39586.6 837.260  13
   0  10   7 38800.7 842.266  12
   0  10   7 38823.1 839.284   7
   0  10  -7 39283.3 830.673  15
   0 -10  -7 39369.8 830.648  14
   0 -10  -7 40149.6 841.337  11
   0  10  -7 39080.6 824.688  10
   0  10  -7 39362.8 805.576  41
   0  10  -7 41678.5 824.121   1
   0 -10  -7 40784.2 824.448   1
   0  10  -8 16306.9 386.055  28
   0 -10  -8 16732.2 384.468  13
   0  10   8 16298.0 389.458  12
   0  10   8 15790.8 385.398   7
   0 -10  -8 16292.1 387.431  11
   0  10  -8 16089.6 368.651  10
   0 -10   8 17116.3 385.198   8
   0 -10   8 16500.0 382.202   9
   0  10  -8 16315.8 350.736  38
   0  10  -8 15862.9 348.942  41
   0 -10  -8 16515.1 377.517  14
   0  10  -8 16807.4 376.937  15
   0 -10   8 16600.2 349.093   4
   0  10  -8 16488.3 369.896   1
   0 -10  -8 16889.4 371.432   1
   0  10  -9 526.543 34.8689  41
   0  10  -9 530.179 55.3249  28
   0 -10  -9 539.812 30.3935   5
   0 -10  -9 602.222 54.6935  13
   0  10   9 446.494 48.7467   8
   0  10   9 612.478 56.8582   7
   0  10  -9 490.715 42.9625  10
   0 -10   9 495.759 50.4377   9
   0 -10   9 670.192 54.4854   8
   0 -10   9 534.829 33.9773   4
   0  10  -9 563.794 45.5993   1
   0 -10  -9 549.237 35.8597   2
   0 -10  -9 586.916 46.4039   1
   0  10  -9 488.049 48.2179  15
   0 -10  -9 638.641 50.9336  14
   0  10   9 573.700 48.1894  42
   0  10  -9 555.999 31.5827  43
   0 -10  -9 558.640 31.4701  43
   0  10  -9 497.819 35.6045  38
   0  10 -10 2631.90 80.2504  41
   0 -10 -10 2665.94 110.878  13
   0 -10 -10 2662.93 81.2991   2
   0  10 -10 2627.29 99.5734   1
   0 -10 -10 2702.07 101.284   1
   0  10 -10 2746.32 115.370  28
   0  10 -10 2471.95 93.2708  10
   0  10 -10 2591.78 74.9941   5
   0 -10 -10 2648.22 75.7895   5
   0 -10  10 2528.67 106.686   9
   0  10  10 2442.70 107.351   8
   0 -10  10 2812.88 112.581   8
   0 -10  10 2697.55 80.7908   4
   0  10  10 2440.51 111.249   7
   0 -10 -10 2684.10 75.9427  43
   0  10 -10 2688.05 76.7820  43
   0 -10  10 2622.23 106.082  42
   0  10  10 2374.49 100.110  42
   0 -10 -10 2636.18 104.976  14
   0  10 -10 2643.81 102.141  15
   0  10 -10 2749.99 82.8590  38
   0 -10 -11 101.511 37.9557  14
   0 -10 -11 72.7336 40.6848  13
   0  10 -11 75.5734 29.7891  38
   0  10 -11 72.7860 41.1923  28
   0  10 -11 93.9409 36.6895  15
   0  10 -11 120.497 29.1861  41
   0 -10  11 93.1579 40.4271   9
   0  10 -11 104.381 23.1933   5
   0 -10 -11 83.6201 22.8963   5
   0 -10  11 88.1411 26.7970   4
   0  10  11 93.1121 34.9196  42
   0 -10 -11 79.1498 23.3628  43
   0  10 -11 64.8685 23.8731  43
   0 -10  11 38.4587 35.9540  42
   0  10  11 41.6799 37.3819   7
   0  10  11 75.4167 36.1307   8
   0  10 -11 81.9008 39.0610  32
   0 -10 -11 27.0209 32.5386  32
   0  10 -11 100.357 34.1621   1
   0 -10 -11 68.4971 26.8749   2
   0 -10 -11 114.298 35.2004   1
   0 -10 -12 10417.6 281.378  13
   0  10 -12 10017.9 281.881  28
   0 -10 -12 9965.99 232.746   2
   0 -10 -12 10327.4 263.950   1
   0 -10  12 10592.7 277.573   9
   0  10  12 9562.32 272.257   8
   0  10 -12 9997.80 264.062  20
   0 -10 -12 10060.7 261.588  20
   0 -10  12 10084.3 233.290   4
   0  10 -12 9975.42 234.506  38
   0  10  12 9956.63 283.119   7
   0 -10  12 9884.78 230.462   6
   0  10  12 9822.38 229.803   6
   0  10 -12 10414.8 226.359   5
   0 -10 -12 10391.2 226.744   5
   0  10 -12 10293.0 266.758  32
   0 -10  12 10146.3 272.418  42
   0  10 -12 10022.0 226.992  43
   0 -10 -12 10059.7 226.217  43
   0 -10 -12 9769.65 263.647  14
   0 -10 -13 156.570 31.8102   2
   0 -10  13 194.250 31.7732   6
   0  10  13 204.302 29.6047   6
   0 -10 -13 156.683 27.6655   5
   0  10 -13 151.487 26.1266   5
   0 -10  13 181.871 33.6368   4
   0  10 -13 224.285 37.1854  38
   0  10 -13 152.322 27.9248  43
   0 -10 -13 185.286 28.2455  43
   0  10 -14 8458.97 196.420  38
   0  10  14 8633.24 197.645  39
   0 -10 -14 7961.82 191.417   2
   0 -10  14 8387.48 195.244   4
   0 -10 -14 8106.22 186.575  21
   0  10 -14 8734.13 189.062  21
   0  10  14 8253.73 190.767   6
   0 -10 -14 8388.36 187.634   5
   0 -10  14 8266.73 191.207   6
   0  10 -14 8328.39 186.973   5
   0  10 -14 8250.29 188.368  43
   0 -10 -14 8299.31 187.844  43
   0 -10 -15 10.9648 19.4962  43
   0  10  15-8.65475 24.0132   4
   0 -10  15 22.1783 25.9337   4
   0 -10 -15-8.22346 18.8969   5
   0  10 -15 14.0773 17.6172   5
   0 -10  15 12.4516 20.5778   6
   0  10  15-3.03547 20.0072   6
   0  10 -15-30.1901 27.7056  38
   0 -10 -15 27.1718 18.6233  21
   0  10 -15 8.36158 19.3171  21
   0  10  15-1.28130 27.1774  39
   0 -10 -16 977.729 31.9763  43
   0  10  16 846.677 31.3460  31
   0  10  16 958.868 38.8017  39
   0  10 -16 1069.73 38.6349  38
   0  10 -16 956.365 31.4638  21
   0  10 -16 907.365 30.0699   5
   0  10  16 1000.08 35.7652   4
   0 -10  16 1026.28 38.3946   4
   0 -10  16 936.832 32.4159   6
   0 -11   0 9.83069 25.1523  11
   0  11   0-17.7370 24.7933  12
   0 -11   0 8.54582 23.6387   9
   0  11   0 1.74113 28.8567  15
   0  11   0-24.5824 25.0352  29
   0  11   1 126267. 2511.13  15
   0  11  -1 125876. 2510.88  15
   0 -11  -1 126119. 2512.13  16
   0  11   1 124125. 2508.54  29
   0  11   1 123913. 2509.70  12
   0  11  -1 123916. 2506.09  12
   0 -11  -1 124887. 2509.08  11
   0 -11   1 124636. 2508.16  11
   0  11  -1 125362. 2509.35  10
   0 -11   1 125352. 2509.54   9
   0 -11  -1 127203. 2510.35   9
   0 -11  -2 303.537 34.8889  16
   0  11   2 248.200 29.6763  29
   0 -11  -2 255.422 29.9988  13
   0 -11   2 294.424 32.9611   8
   0  11   2 266.917 35.1344  10
   0  11  -2 263.090 31.9416  10
   0 -11   2 303.452 32.9792   9
   0  11   2 279.792 36.0782  12
   0 -11   2 269.498 31.2029  11
   0  11  -2 272.424 29.0077  12
   0 -11   3 20212.9 433.006   8
   0 -11   3 20150.3 434.666   9
   0 -11  -3 20478.4 406.144  20
   0  11  -3 19707.2 407.047  20
   0 -11   3 19380.9 407.249  42
   0 -11  -3 20049.7 436.538  16
   0  11   3 20450.6 432.977  29
   0 -11  -3 20926.7 433.073  13
   0  11  -3 20641.7 432.576  10
   0  11   3 20195.7 437.888  10
   0 -11  -3 20056.0 407.951   1
   0  11  -3 20004.9 406.696  32
   0 -11   4 8130.35 195.534   8
   0 -11   4 7420.84 193.633   9
   0 -11   4 7556.72 173.850  42
   0  11   4 7581.33 172.857  42
   0 -11  -4 7743.53 197.759  16
   0  11   4 7722.49 193.125  29
   0 -11  -4 8079.17 194.377  13
   0  11  -4 8125.51 193.171  10
   0  11   4 7700.15 198.054  10
   0  11  -4 7866.01 195.320  15
   0 -11  -4 8165.44 174.677   1
   0  11  -4 8192.81 172.999   1
   0  11  -4 7896.32 173.630  32
   0 -11  -4 8079.22 173.802  32
   0  11  -5 2419.42 81.9734  10
   0  11   5 2272.09 88.2987  12
   0 -11  -5 2344.06 83.8210  13
   0 -11  -5 2456.26 70.3134   1
   0  11  -5 2436.72 68.9488   1
   0  11   5 2281.82 68.8553  42
   0 -11  -5 2488.29 82.5911  14
   0  11  -5 2489.21 85.8112  15
   0 -11   5 2338.16 84.8948   8
   0  11   5 2358.64 84.3583  29
   0  11   5 2201.74 84.3615   7
   0 -11  -5 2309.91 87.7389  16
   0 -11  -6 14294.8 326.635  14
   0  11  -6 14430.5 329.229  15
   0 -11   6 14169.3 331.714   8
   0  11  -6 14489.9 312.664   1
   0 -11  -6 14509.9 314.773   1
   0 -11  -6 14047.0 335.435  16
   0  11   6 14030.9 333.292   7
   0  11  -6 14608.8 324.566  10
   0 -11  -6 14307.8 331.189  13
   0  11   6 13571.7 336.518  12
   0  11  -7 21834.2 470.844   1
   0 -11  -7 22149.9 473.007   1
   0 -11  -7 21983.5 490.315  13
   0  11   7 21353.3 496.407  12
   0  11   7 20689.2 490.495   7
   0  11  -7 23077.5 488.244  15
   0 -11  -7 22456.1 485.126  14
   0  11  -7 23108.9 496.546  28
   0  11  -7 22558.3 459.421  41
   0  11  -7 22528.7 480.011  10
   0 -11  -7 20117.3 489.383  11
   0 -11   7 20788.0 486.806   9
   0 -11   7 21981.3 490.807   8
   0 -11  -8-8.67897 30.2625  14
   0 -11  -8 19.5924 33.3112  13
   0  11  -8 30.6378 24.7278  38
   0  11  -8 37.8713 34.2056  28
   0 -11   8 71.3450 34.8588   8
   0  11   8 17.6212 34.8782   7
   0  11   8-25.9330 39.8220  12
   0 -11  -8-56.0581 42.0219  11
   0 -11   8 28.5347 34.4172   9
   0  11  -8 2.48413 26.7912  10
   0 -11   8 6.35560 19.3567   4
   0  11  -8 8.04843 21.4460  41
   0  11  -8 34.6076 34.2202  15
   0  11   8 26.6132 26.0930  42
   0 -11   8 23.0272 26.9512  42
   0 -11  -8 30.0301 25.9570   1
   0  11  -8 33.5923 24.7030   1
   0 -11  -8 14.0775 22.8077   2
   0  11  -9 1242.79 50.8185  41
   0 -11  -9 1320.70 74.3452  13
   0  11   9 1308.57 77.9748  12
   0 -11  -9 1172.77 61.1149   1
   0 -11  -9 1225.18 50.8737   2
   0  11  -9 1232.90 61.6325   1
   0  11  -9 1370.46 78.3470  28
   0  11  -9 1130.42 61.0228  10
   0 -11  -9 1233.71 44.2113   5
   0 -11   9 1229.15 72.8444   8
   0 -11   9 1100.91 68.8128   9
   0 -11   9 1294.09 50.0509   4
   0  11   9 1249.05 74.2881   7
   0  11   9 1267.55 73.3447   8
   0  11  -9 1232.05 44.3821  43
   0 -11   9 1173.72 65.0812  42
   0  11   9 1145.65 61.6002  42
   0 -11  -9 1254.80 67.6884  14
   0  11  -9 1285.95 69.7058  15
   0  11  -9 1213.70 52.0540  38
   0 -11 -10 111.544 35.2250  14
   0 -11 -10 52.6607 37.3894  13
   0  11 -10 103.123 27.0649  38
   0  11 -10 116.205 43.1391  28
   0  11 -10 144.350 36.2625  15
   0  11 -10 114.881 27.0554  41
   0 -11  10 108.319 35.8723   9
   0  11 -10 103.748 31.1912  10
   0 -11  10 127.754 25.1667   4
   0 -11 -10 100.997 21.5522   5
   0  11 -10 94.3797 33.7676  32
   0 -11 -10 157.940 36.0849  32
   0  11 -10 115.076 31.1493   1
   0 -11 -10 111.606 27.8053   2
   0 -11 -10 104.373 31.6949   1
   0  11  10 100.074 37.6069   8
   0  11  10 87.8143 41.7720   7
   0 -11  10 128.389 37.1996   8
   0 -11  10 64.2014 32.5794  42
   0  11  10 100.962 33.2977  42
   0  11 -10 110.572 22.2146  43
   0 -11 -10 83.5188 20.8990  43
   0  11 -11 9216.35 240.047  32
   0 -11 -11 8719.18 252.295  13
   0 -11 -11 8977.66 242.824  14
   0  11 -11 8962.65 240.354  15
   0  11 -11 8914.77 258.350  28
   0  11 -11 9235.57 212.034  41
   0  11 -11 9012.36 203.323   5
   0 -11 -11 9019.80 203.605   5
   0 -11  11 9257.41 208.423   6
   0  11  11 8842.08 206.630   6
   0 -11 -11 8921.35 211.802   2
   0 -11 -11 8738.45 234.928   1
   0  11  11 8683.57 250.127   8
   0 -11  11 9265.57 252.985   9
   0 -11  11 8764.03 253.082   8
   0 -11 -11 9269.41 236.149  20
   0  11 -11 8991.96 204.178  43
   0 -11  11 8924.20 243.623  42
   0 -11 -11 9037.97 203.486  43
   0  11  11 9073.67 259.762   7
   0 -11  11 9298.76 211.550   4
   0  11 -11 9212.34 213.967  38
   0 -11 -12 531.879 33.2209   5
   0  11  12 605.362 37.0300   6
   0  11 -12 599.076 33.5286   5
   0 -11  12 529.994 36.0410   6
   0 -11 -12 486.390 46.4152   1
   0 -11 -12 590.793 41.0280   2
   0 -11  12 572.014 59.9046   9
   0  11  12 509.787 56.5492   8
   0  11  12 494.700 59.5882   7
   0 -11 -12 600.886 53.9801  14
   0  11 -12 467.678 41.9796  38
   0  11 -12 495.141 33.2092  43
   0 -11 -12 495.214 33.9982  43
   0  11 -12 458.580 57.3651  28
   0 -11  12 558.590 39.6496   4
   0 -11 -12 617.098 63.4817  13
   0 -11 -13 9431.33 214.722  43
   0  11 -13 9597.74 215.697  43
   0 -11  13 9852.99 223.668   4
   0  11 -13 9829.13 214.909   5
   0 -11 -13 9731.47 215.127   5
   0 -11  13 9670.73 219.119   6
   0  11  13 9759.76 218.798   6
   0  11 -13 9769.83 225.951  38
   0  11 -13 9629.96 215.662  21
   0 -11 -13 9792.31 214.817  21
   0 -11 -13 9506.77 222.554   2
   0  11 -14-11.8820 31.1018  38
   0 -11 -14 36.7472 21.9117  43
   0  11 -14 25.9912 21.4864  43
   0 -11  14 29.5273 28.7684   4
   0  11 -14 22.7758 20.2819   5
   0 -11 -14 21.4703 19.7203   5
   0  11  14 16.0167 21.9063   6
   0 -11  14 45.7505 24.0030   6
   0  11  14 11.6684 29.6232  39
   0  11 -14 17.7201 20.3722  21
   0 -11 -14 18.7375 19.1392  21
   0 -11 -14 24.1552 25.9079   2
   0 -11 -15 2096.94 56.6842  43
   0  11 -15 2060.75 65.1616  38
   0  11  15 2120.70 66.2470  39
   0 -11 -15 2076.45 56.8105   5
   0 -11  15 2044.66 58.2181   6
   0  11 -15 2093.80 56.8563  21
   0 -11  15 2234.81 65.4883   4
   0  11  15 2084.42 62.7852   4
   0  11  16-10.5628 18.4468  39
   0  11  16 6.33230 14.3281   4
   0 -11  16-12.6096 17.4785   4
   0  11 -16 29.4187 18.3371  38
   0  12   0 6520.03 161.009  29
   0  12   0 6558.73 163.501  15
   0 -12   0 6450.83 160.870  11
   0  12   0 6228.14 158.951  12
   0 -12   0 6108.12 160.452   9
   0  12   1 6216.50 157.580  29
   0 -12  -1 6181.93 160.366  16
   0  12  -1 6257.42 159.446  15
   0  12   1 6123.71 158.687  15
   0 -12  -1 6171.88 157.999   9
   0 -12   1 5893.30 157.066   9
   0 -12   1 5986.70 155.858  11
   0 -12  -1 6187.33 157.867  11
   0  12  -1 6339.74 158.112  10
   0  12   1 6144.60 157.547  12
   0  12  -1 6116.09 154.472  12
   0  12  -2 76798.5 1569.63  10
   0 -12  -2 78268.5 1570.70  11
   0 -12   2 78875.5 1569.52  11
   0  12   2 76478.2 1573.52  10
   0 -12  -2 76974.2 1573.27  16
   0  12   2 77937.8 1569.28  29
   0 -12   2 77144.7 1572.15   9
   0  12   2 77458.2 1573.39  12
   0 -12  -2 78118.2 1567.82  13
   0  12  -2 76555.6 1565.43  12
   0  12  -3 2389.95 80.2018  10
   0  12   3 2319.85 85.7352  10
   0 -12  -3 2183.53 84.0543  16
   0  12  -3 2270.96 76.4847  12
   0 -12  -3 2480.06 81.5096  13
   0  12   3 2203.84 79.4862  29
   0 -12   3 2368.33 82.6734   9
   0 -12   3 2340.10 81.1283   8
   0  12  -4 32527.9 674.376  10
   0  12   4 31015.5 681.054  10
   0 -12  -4 31714.7 648.884   1
   0  12   4 31858.5 675.533  29
   0 -12  -4 32660.1 676.609  13
   0 -12   4 32443.4 676.866   8
   0 -12   4 32139.4 677.767   9
   0 -12  -4 32432.0 647.295  20
   0  12  -4 32452.7 678.648  15
   0 -12   4 32017.5 649.080  42
   0  12  -4 31700.0 647.747  32
   0 -12  -4 30930.4 680.100  16
   0  12  -5 12742.4 289.329  10
   0 -12  -5 12269.7 287.677  14
   0  12  -5 12274.5 292.367  15
   0 -12   5 12650.3 293.326   8
   0 -12  -5 12280.2 296.437  16
   0 -12   5 12167.9 269.118  42
   0  12   5 12228.6 290.380  29
   0 -12  -5 12656.5 292.021  13
   0  12   5 11611.7 291.542   7
   0 -12  -5 12728.7 269.162   1
   0  12  -5 12583.8 268.661  32
   0  12   6 10674.2 258.653  29
   0 -12  -6 10293.9 263.661  16
   0  12  -6 10628.9 253.553  10
   0  12   6 9870.01 259.229   7
   0 -12   6 10878.8 261.862   8
   0  12  -6 10937.5 260.303  15
   0 -12  -6 10331.6 253.444  14
   0 -12  -6 11135.9 239.372   1
   0  12  -6 10532.4 238.200  32
   0  12  -6 10357.6 231.601  41
   0  12   6 10197.1 265.642  12
   0 -12  -6 10684.1 259.529  13
   0 -12   6 10331.9 239.172  42
   0  12  -7 12811.7 296.443  10
   0  12   7 11866.5 305.645   7
   0 -12   7 12907.7 307.054   8
   0  12  -7 12912.4 303.036  15
   0 -12  -7 13208.9 301.134  14
   0  12  -7 12650.5 309.685  28
   0 -12  -7 12486.7 304.967  13
   0  12   7 11671.8 309.736  12
   0  12  -7 12058.5 272.335  41
   0  12  -7 12456.4 284.352  32
   0 -12  -7 12790.3 274.883   2
   0 -12  -7 12554.6 283.976   1
   0 -12   7 12420.1 286.436  42
   0  12  -8 9422.61 226.571  32
   0  12  -8 9039.94 210.803  41
   0  12  -8 9414.28 250.212  28
   0  12   8 8930.79 247.903   7
   0 -12  -8 8992.77 248.297  11
   0  12  -8 9230.40 232.666  10
   0 -12   8 9277.74 229.060  42
   0 -12   8 9403.02 246.026   8
   0 -12   8 9394.00 244.920   9
   0  12  -8 9481.32 241.353  15
   0 -12  -8 9610.22 239.540  14
   0 -12  -8 9642.37 246.706  13
   0  12   8 9040.39 251.643  12
   0 -12  -8 9458.26 225.398   1
   0 -12  -8 9458.05 212.675   2
   0  12  -8 9119.71 211.870  38
   0 -12   8 8971.12 208.483   4
   0  12  -9 4105.90 126.808  32
   0  12  -9 3940.98 110.037  41
   0 -12  -9 4252.70 144.734  13
   0  12   9 4271.71 150.712  12
   0  12  -9 4097.53 146.861  28
   0  12   9 3943.74 145.069   7
   0  12   9 3829.60 139.008   8
   0  12  -9 4129.53 129.654  10
   0 -12   9 4485.82 147.465   8
   0 -12   9 4211.53 142.824   9
   0 -12   9 4163.49 109.544   4
   0 -12   9 4030.62 129.268  42
   0  12  -9 4320.36 113.701  38
   0 -12  -9 4189.92 126.121   1
   0 -12  -9 4065.23 111.781   2
   0  12  -9 4066.67 136.860  15
   0 -12  -9 4317.17 137.173  14
   0  12 -10 6477.27 182.654  32
   0  12 -10 6834.89 164.069  41
   0  12 -10 6688.68 206.786  28
   0  12 -10 6504.80 164.294  38
   0 -12 -10 6407.32 153.424   5
   0 -12 -10 6553.64 181.835   1
   0 -12 -10 6585.78 164.146   2
   0  12 -10 6683.16 154.008  43
   0 -12  10 6699.43 187.989  42
   0 -12  10 6716.58 200.825   9
   0 -12  10 6750.64 202.483   8
   0 -12  10 6997.27 163.028   4
   0 -12 -10 6951.47 194.328  14
   0  12 -10 7037.97 195.632  15
   0  12  10 6233.67 197.147   8
   0  12  10 6284.07 203.515   7
   0 -12 -10 6930.34 204.175  13
   0 -12 -10 6449.69 179.839  20
   0  12 -11 61.8188 42.6461  28
   0  12 -11 87.1500 28.9116  41
   0 -12  11 54.6312 40.2925   9
   0 -12 -11 55.8103 20.4564   5
   0 -12  11 92.4182 28.5769   4
   0  12 -11 97.2913 37.0540  15
   0  12  11 123.970 41.4947   8
   0 -12  11 30.7219 40.2887   8
   0  12  11-14.2303 40.6780   7
   0  12  11 70.9058 21.6881   6
   0  12 -11 51.6649 30.2509  38
   0 -12 -11 88.5465 27.5413   2
   0 -12 -11 79.0067 42.2567  13
   0 -12 -11 76.5008 35.6544  14
   0  12 -11 95.5884 21.5174  43
   0  12 -12 2451.28 82.6559  38
   0 -12  12 2429.56 109.379   9
   0  12 -12 2569.09 72.2549  21
   0 -12 -12 2602.59 71.4005  21
   0 -12 -12 2552.28 113.190  13
   0  12  12 2530.19 115.511   7
   0 -12 -12 2536.70 71.5816   5
   0  12  12 2406.96 73.6680   6
   0 -12 -12 2315.06 78.8273   2
   0  12 -12 2445.00 71.6683  43
   0 -12 -12 2482.01 71.6257  43
   0 -12  12 2507.48 79.9210   4
   0 -12  13 294.431 34.8903   4
   0  12  13 277.975 36.1762  39
   0  12 -13 380.336 27.1402  21
   0 -12 -13 364.826 26.5747  21
   0 -12 -13 338.502 26.3357   5
   0  12  13 386.258 28.9845   6
   0 -12  13 343.217 29.0082   6
   0 -12 -13 338.897 34.8434   2
   0  12 -13 322.177 25.9335  43
   0 -12 -13 277.807 25.7315  43
   0  12 -13 311.098 37.7389  38
   0 -12 -14 7269.42 169.773   2
   0 -12 -14 7105.50 161.556   5
   0  12 -14 7286.87 173.396  38
   0  12  14 7428.48 172.944  39
   0 -12 -14 7268.45 166.633  37
   0 -12  14 7439.39 171.109   4
   0  12 -14 7232.32 162.029  21
   0  12 -15 41.1797 23.3331  38
   0  12  15 92.1135 24.2092  39
   0  12  15 61.0189 19.5259   4
   0 -12  15 83.1763 23.1334   4
   0  12  16 2008.24 57.0312  39
   0 -12  16 2089.68 56.3633   4
   0  12 -16 2047.47 57.1846  38
   0 -12  16 2142.19 56.6706   3
   0  13   0 25.3165 28.1083  15
   0  13   0-13.6353 25.2149  12
   0 -13   0 14.1544 26.1748  11
   0 -13   0 8.45484 28.3431   9
   0  13   0-4.03502 23.8731  29
   0 -13  -1 53137.4 1088.14   9
   0 -13   1 52783.7 1087.76   9
   0  13   1 53336.2 1086.76  29
   0  13   1 53341.9 1087.65  12
   0 -13  -1 53090.2 1084.79  13
   0  13  -1 52203.3 1083.49  12
   0  13  -1 53210.8 1088.59  15
   0 -13  -1 52827.7 1090.56  16
   0  13  -1 52735.2 1086.60  10
   0 -13   1 53290.0 1086.12  11
   0 -13  -1 52034.5 1086.32  11
   0  13   2 594.892 42.7047  29
   0 -13  -2 612.047 42.1983  13
   0  13  -2 614.514 39.3589  12
   0  13   2 578.000 43.6174  12
   0 -13  -2 565.077 45.8334  16
   0 -13   2 605.395 44.2273   9
   0  13  -2 601.765 43.3636  10
   0  13   2 513.746 43.3227  10
   0 -13  -2 593.559 42.8861  11
   0 -13   2 596.834 42.3836  11
   0  13   3 44333.6 913.503  29
   0  13  -3 43996.3 908.103  12
   0  13   3 41805.9 916.504  12
   0 -13  -3 45587.1 913.764  13
   0 -13  -3 42738.7 917.950  16
   0 -13   3 45891.2 914.441  11
   0  13  -3 44253.1 912.398  10
   0  13   3 43364.8 919.243  10
   0 -13  -3 42752.8 914.993  11
   0 -13   3 44777.9 916.304   9
   0 -13   4 3235.08 109.258   9
   0 -13  -4 3447.27 108.359  13
   0  13   4 3343.28 107.941  29
   0 -13  -4 3160.96 110.942  16
   0  13  -4 3341.53 102.774  12
   0  13   4 3195.71 112.143  10
   0  13  -4 3292.20 105.649  10
   0  13  -4 3321.60 109.931  15
   0 -13   5 4692.54 139.789   8
   0  13  -5 5216.06 144.039  15
   0 -13  -5 4694.51 144.477  16
   0  13   5 4213.22 137.052   7
   0  13  -5 4952.35 116.699  41
   0  13  -5 4538.80 114.862  38
   0  13  -5 4945.03 136.998  10
   0  13   5 4646.36 137.851  29
   0 -13  -5 4660.27 138.323  13
   0 -13  -5 4516.75 133.975  14
   0  13   6 456.418 45.1158  29
   0  13  -6 499.879 32.1768  41
   0  13   6 320.379 46.4062  12
   0 -13  -6 456.310 28.6443   1
   0  13  -6 400.231 40.3725  10
   0 -13   6 424.025 29.3040  42
   0 -13   6 400.959 44.4498   8
   0  13   6 409.529 43.3598   7
   0  13   6 461.009 27.3004  39
   0 -13  -6 386.432 40.3506  14
   0 -13  -6 446.210 44.1519  13
   0 -13  -6 367.139 46.4493  16
   0  13  -6 494.676 48.9041  15
   0  13   7 13336.6 321.522  29
   0 -13  -7 13813.4 324.093  13
   0  13   7 13194.2 332.422  12
   0  13  -7 13490.1 321.850  15
   0 -13  -7 13581.2 317.061  14
   0  13  -7 13610.1 328.849  28
   0  13  -7 13806.6 315.808  10
   0  13  -7 13110.6 289.242  41
   0 -13   7 13592.4 325.336   8
   0 -13  -7 13009.2 292.062   3
   0 -13   7 13303.5 286.665   4
   0  13   7 12256.6 322.008   7
   0  13  -7 12993.0 296.111  32
   0 -13  -7 13457.4 296.977   1
   0 -13  -7 13347.4 290.809   2
   0 -13   7 12888.9 297.896  42
   0  13  -8 1285.99 77.4672  28
   0 -13  -8 1365.20 54.7435   2
   0 -13  -8 1481.33 61.7615   1
   0 -13  -8 1473.50 78.0498  13
   0  13   8 1448.88 84.6393  12
   0  13  -8 1466.88 55.5050  41
   0  13  -8 1434.65 70.1843  10
   0 -13   8 1482.57 78.7208   8
   0 -13   8 1457.53 78.2434   9
   0 -13   8 1486.35 52.9199   4
   0  13  -8 1509.16 77.0615  15
   0 -13  -8 1501.47 74.0163  14
   0  13   8 1364.31 78.5654   7
   0  13   8 1479.86 78.5079  29
   0 -13   8 1277.08 61.1331  42
   0  13  -9 17758.6 429.292  28
   0  13  -9 17666.1 382.488  38
   0  13  -9 17937.6 406.622  10
   0 -13   9 17333.3 422.401   8
   0 -13   9 17977.0 423.202   9
   0 -13   9 17723.5 378.716   4
   0  13  -9 17944.0 417.876  15
   0 -13  -9 17819.4 414.192  14
   0 -13  -9 17814.6 423.915  13
   0  13   9 17270.6 432.039  12
   0  13  -9 17625.4 381.575  41
   0  13   9 17741.6 421.158  29
   0 -13  -9 17662.8 382.425   2
   0  13   9 16764.3 424.890   7
   0 -13 -10 354.507 35.8432   2
   0  13  10 265.687 47.9640  29
   0  13 -10 325.710 36.3120  41
   0  13 -10 368.342 56.9149  28
   0 -13  10 362.225 51.8508   9
   0 -13  10 304.388 32.1543   4
   0  13 -10 340.040 47.4697  15
   0  13  10 338.320 48.5094   8
   0  13  10 343.623 52.3660   7
   0 -13  10 407.998 55.7850   8
   0 -13 -10 342.771 49.8280  13
   0 -13 -10 329.043 44.2973  14
   0  13 -10 340.637 37.3578  38
   0  13 -11 1336.56 88.3768  28
   0  13 -11 1362.54 60.1513  38
   0  13  11 1371.76 57.1413  39
   0 -13  11 1286.06 79.2449   9
   0 -13  11 1311.50 82.6451   8
   0  13  11 1302.53 78.6811   8
   0 -13  11 1422.85 56.7394   4
   0 -13 -11 1322.35 80.3665  13
   0  13 -11 1299.46 74.4899  15
   0 -13 -11 1315.81 73.5797  14
   0  13 -11 1392.96 57.9009  41
   0  13  11 1366.41 85.8415   7
   0  13  11 1574.04 84.1169  29
   0 -13 -11 1309.18 57.4541   2
   0  13 -12 501.335 41.3303  38
   0  13  12 483.095 37.8835  39
   0 -13 -12 525.032 29.5010   5
   0 -13  12 502.696 37.5106   4
   0 -13 -12 573.392 39.5596   2
   0 -13 -13 5674.04 143.019   2
   0  13 -13 5710.73 145.497  38
   0  13  13 5752.38 143.364  39
   0 -13 -13 5629.55 131.443   5
   0 -13  13 5917.93 142.596   4
   0 -13 -13 5670.46 140.181  37
   0  13  14-2.57210 25.8752  39
   0 -13 -14-19.7229 22.6966   2
   0 -13  14-1.24079 24.0760   4
   0 -13 -14-23.6417 22.8923  37
   0  13 -14-33.0084 29.2729  38
   0  13 -15 3886.73 98.6347  38
   0  13  15 3722.20 96.9557  39
   0 -13  15 4095.29 98.4076   3
   0 -13  15 3943.29 97.1545   4
   0  13  15 3809.74 93.3594   4
   0  13  16-3.38558 14.4841  39
   0  13 -16 5.65836 15.2305  38
   0 -13  16-6.32717 14.2080   4
   0 -13  16-18.1672 14.6139   3
   0 -14   0 98851.9 1967.77  11
   0  14   0 97196.7 1969.07  15
   0  14   0 99152.9 1965.92  12
   0 -14   0 96963.9 1969.22   9
   0  14   0 93964.3 1967.26  29
   0 -14  -1 3788.24 115.988  11
   0  14  -1 4068.22 117.957  10
   0 -14   1 3958.17 115.971  11
   0  14   1 3884.44 116.580  29
   0 -14  -1 3595.90 118.432  16
   0  14  -1 3679.10 116.375  15
   0 -14   1 3775.55 117.215   9
   0 -14  -1 3867.74 113.741  13
   0  14   1 3763.74 115.978  12
   0  14  -1 3911.31 113.356  12
   0 -14   2 12148.2 288.847   9
   0  14   2 12097.5 289.825  12
   0 -14  -2 12446.6 285.233  13
   0  14  -2 12527.6 283.318  12
   0  14   2 12526.5 287.920  29
   0 -14  -2 12287.2 292.129  16
   0  14  -2 12364.6 286.483  10
   0 -14   2 12668.9 287.931  11
   0 -14  -2 12106.3 287.846  11
   0  14   2 11731.0 289.156  10
   0 -14   3 747.964 51.4794   9
   0  14   3 737.520 49.9487  29
   0  14  -3 738.942 44.5971  12
   0  14   3 764.782 52.6677  12
   0 -14  -3 743.791 48.0261  13
   0 -14  -3 729.991 53.7676  16
   0  14  -3 710.033 46.9585  10
   0  14   3 769.954 53.4265  10
   0 -14  -3 739.770 50.8954  11
   0 -14   3 696.384 47.5914  11
   0 -14  -4 3774.55 121.941  11
   0  14   4 3749.53 124.398  10
   0  14  -4 3844.33 117.774  10
   0 -14  -4 3791.62 118.958  13
   0  14  -4 3729.78 113.039  12
   0  14  -4 3780.04 97.8642  41
   0  14   4 3792.95 120.048  29
   0  14  -4 3967.10 122.750  15
   0 -14   4 3994.40 121.808   8
   0 -14   4 4032.94 123.604   9
   0 -14  -4 3540.61 122.843  16
   0  14  -5 3198.92 106.368  10
   0  14  -5 3104.40 101.163  12
   0 -14  -5 3157.84 105.492  14
   0 -14  -5 3166.86 108.601  13
   0  14  -5 3293.86 87.3582  41
   0 -14   5 2925.04 108.268   8
   0 -14   5 3333.63 85.6022  37
   0  14   5 3145.35 109.183  29
   0 -14  -5 3104.80 114.284  16
   0  14  -5 3253.87 112.091  15
   0  14  -5 3061.60 85.3014  38
   0  14   5 2938.10 107.890   7
   0  14   6 11233.5 272.493  29
   0  14  -6 11082.6 242.086  41
   0  14   6 10277.4 236.095  39
   0  14  -6 11040.4 241.725  38
   0  14  -6 11435.9 267.209  10
   0 -14  -6 10593.1 277.314  16
   0 -14   6 10750.3 272.763   8
   0 -14  -6 10760.8 243.305   3
   0 -14  -6 11096.1 267.332  14
   0  14  -6 11317.6 274.257  15
   0 -14  -6 10860.6 242.118   2
   0 -14  -6 11156.1 272.546  13
   0  14   6 10070.6 270.533   7
   0  14   7 395.140 47.2964  29
   0  14  -7 441.901 31.9156  41
   0  14  -7 447.233 51.0558  28
   0  14   7 379.749 29.2879  39
   0  14   7 426.818 53.0930  12
   0  14  -7 521.347 45.4011  10
   0 -14  -7 540.348 55.6946  16
   0 -14   7 523.004 51.8083   8
   0 -14   7 449.979 29.5092   4
   0 -14  -7 457.482 35.2046   3
   0 -14  -7 470.496 47.5939  13
   0  14  -7 440.886 47.5745  15
   0 -14  -7 477.785 45.8682  14
   0 -14  -7 417.884 33.2502   2
   0  14   7 442.167 48.5671   7
   0  14  -8 10030.7 267.120  28
   0  14   8 9959.53 219.402  39
   0  14  -8 9938.59 247.281  10
   0 -14  -8 9438.13 222.637   2
   0 -14   8 9965.02 261.171   8
   0 -14   8 9566.15 259.470   9
   0 -14   8 9587.46 218.592   4
   0  14   8 9421.26 255.412  29
   0  14  -8 9840.57 222.819  41
   0 -14  -8 9576.84 249.644  14
   0  14  -8 9905.22 256.011  15
   0  14   8 9084.03 258.764   7
   0  14   8 9119.17 265.118  12
   0 -14  -8 9746.66 258.564  13
   0  14   9 300.860 51.0809  29
   0  14  -9 333.818 36.1621  41
   0  14  -9 305.878 53.8169  28
   0  14   9 337.285 32.8886  39
   0  14   9 294.164 53.0326  12
   0  14  -9 363.060 42.8063  10
   0 -14   9 381.700 52.7401   9
   0 -14   9 329.864 32.2230   4
   0  14  -9 270.658 47.2212  15
   0 -14   9 290.884 51.0682   8
   0  14   9 257.033 51.9310   7
   0 -14  -9 374.660 44.8322  14
   0 -14  -9 226.508 48.0118  13
   0 -14  -9 334.812 36.0511   2
   0  14  -9 289.710 36.4699  38
   0  14 -10 10644.3 242.956  38
   0  14  10 10262.9 238.212  39
   0 -14  10 10573.9 283.095   9
   0 -14  10 10590.9 284.815   8
   0 -14  10 10684.4 237.809   4
   0  14  10 10730.0 282.312  29
   0  14 -10 10483.4 240.932  41
   0  14 -10 10667.1 274.886  15
   0 -14 -10 10406.4 270.474  14
   0  14 -10 10246.7 288.712  28
   0 -14 -10 11137.9 287.005  13
   0  14  10 9980.35 284.544   7
   0  14  10 9513.10 275.138   8
   0 -14 -10 10203.5 240.971   2
   0  14  11 309.898 51.4266  29
   0  14 -11 316.205 36.2092  41
   0 -14  11 280.370 46.8171   9
   0 -14  11 265.309 31.6993   4
   0  14 -11 311.448 44.7096  15
   0  14  11 346.797 53.2389   7
   0 -14  11 303.543 48.1141   8
   0  14  11 198.315 44.4527   8
   0 -14 -11 329.413 51.0989  13
   0  14 -11 242.911 35.5206  38
   0  14 -11 253.374 48.6973  28
   0 -14 -11 228.657 33.7378   2
   0  14  11 216.883 32.2777  39
   0  14  12 4980.43 129.652  39
   0  14 -12 5029.05 133.624  38
   0 -14  12 5111.82 129.175   4
   0 -14 -12 4842.54 127.998  37
   0 -14 -12 4990.02 131.094   2
   0  14 -12 5102.66 131.149  41
   0 -14 -13 590.153 37.4509  37
   0 -14 -13 585.886 38.0286   2
   0 -14  13 608.398 37.8472   4
   0  14  13 650.120 39.4068  39
   0  14 -13 567.748 42.2960  38
   0 -14 -14 4058.79 102.441  37
   0 -14 -14 4125.69 105.479   2
   0 -14  14 4241.85 106.119   4
   0  14 -14 4378.64 110.061  38
   0  14  14 4074.51 106.300  39
   0  14 -15 159.863 23.6576  38
   0 -14  15 170.773 21.1799   4
   0 -14  15 122.638 22.4121   3
   0  14  15 158.421 22.1850  39
   0 -15   0 18.6412 31.8539  16
   0  15   0 2.52219 29.6813  15
   0  15   0 6.93803 25.9850  12
   0 -15   0-9.73583 26.7613  11
   0 -15   0 7.66681 30.3227   9
   0  15   0-9.91465 30.5081  10
   0 -15  -1 10261.4 253.909  16
   0  15   1 10553.9 250.781  12
   0  15  -1 10018.2 244.925  12
   0 -15  -1 10062.8 246.326  13
   0  15   1 10626.1 250.834  29
   0  15  -1 10449.8 252.549  15
   0 -15  -1 10293.2 250.120  11
   0 -15   1 10361.0 249.878  11
   0  15  -1 10085.8 248.700  10
   0 -15   1 10209.5 252.032   9
   0 -15  -2 177.698 31.1924  13
   0  15   2 228.393 35.4206  29
   0 -15  -2 116.701 33.2263  16
   0 -15  -2 159.899 34.4491  11
   0 -15   2 139.186 32.0525  11
   0  15  -2 194.719 29.9419  12
   0  15   2 152.154 35.4913  12
   0  15   2 161.603 35.7734  10
   0  15  -2 173.414 35.0692  10
   0 -15   2 188.570 37.2480   9
   0 -15   3 15204.2 346.476   9
   0 -15  -3 14468.1 347.393  16
   0 -15  -3 14573.7 340.166  13
   0  15  -3 14891.9 336.355  12
   0  15   3 14661.9 347.472  12
   0  15  -3 14926.1 316.140  41
   0  15   3 14726.0 342.852  29
   0 -15   3 14969.1 342.808  11
   0 -15  -3 14509.7 344.634  11
   0  15   3 14847.5 348.555  10
   0  15  -3 14927.9 340.341  10
   0 -15  -3 14626.3 315.273  37
   0 -15   4 5914.56 165.328   9
   0 -15   4 5581.29 133.133  37
   0 -15  -4 5663.88 134.531  37
   0 -15  -4 5226.35 162.941  16
   0  15  -4 5667.48 162.404  15
   0  15  -4 5299.03 133.939  41
   0  15   4 5601.92 160.230  29
   0 -15  -4 5589.52 158.921  13
   0  15   4 5524.29 166.578  12
   0  15  -4 5378.38 151.561  12
   0  15  -4 5438.30 133.276  38
   0 -15   4 5771.59 160.179  11
   0  15   4 5649.90 167.090  10
   0  15  -4 5907.60 159.056  10
   0 -15  -4 5622.30 163.493  11
   0  15  -5 17127.1 360.008  38
   0  15   5 16585.1 353.992  39
   0 -15  -5 16815.1 394.750  11
   0  15  -5 16863.3 386.086  10
   0 -15  -5 17060.2 386.618  14
   0 -15  -5 17562.9 391.876  13
   0  15  -5 17161.4 381.645  12
   0  15  -5 17359.6 361.056  41
   0  15   5 16814.3 390.626  29
   0 -15   5 17482.2 393.857   8
   0 -15  -5 16127.0 360.429   3
   0  15  -5 17499.7 394.130  15
   0  15   5 16175.5 390.450   7
   0 -15  -5 16468.5 397.036  16
   0 -15   5 16676.7 357.854  37
   0  15   6-3.23184 30.5789  29
   0  15  -6 5.83277 20.5682  41
   0  15   6-1.15442 17.8665  39
   0  15  -6-2.61303 24.9346  12
   0 -15  -6 4.48290 22.0286   2
   0 -15  -6 17.2055 24.1291   3
   0  15  -6 31.7578 30.4103  10
   0 -15   6 23.4701 17.9523   4
   0  15  -6 42.6678 31.9702  15
   0 -15  -6 26.1698 37.9964  16
   0 -15   6-23.4622 30.6099   8
   0  15   6-6.86315 30.7586   7
   0 -15  -6 26.2709 30.4000  13
   0 -15  -6 50.7974 29.5717  14
   0  15  -6 18.7463 22.6355  38
   0  15   7 3273.37 119.692  29
   0  15  -7 3235.94 93.6873  41
   0  15  -7 3048.98 122.244  28
   0  15   7 3155.64 88.0953  39
   0  15  -7 3305.34 112.868  10
   0 -15  -7 3391.32 127.977  16
   0 -15   7 3266.60 121.049   8
   0 -15  -7 3245.48 95.6869   3
   0 -15   7 3348.35 90.0181   4
   0  15  -7 3096.61 108.286  12
   0  15   7 3056.74 126.320  12
   0 -15  -7 3200.92 119.014  13
   0  15  -7 3460.69 121.481  15
   0 -15  -7 3262.03 115.577  14
   0 -15  -7 3329.56 94.3096   2
   0  15   7 3146.84 121.507   7
   0  15  -8 8547.65 246.590  28
   0  15   8 8597.25 199.830  39
   0  15  -8 8655.16 224.006  12
   0  15  -8 8859.70 228.930  10
   0 -15  -8 8566.06 205.033   2
   0 -15   8 8583.68 241.795   8
   0 -15   8 8448.33 240.613   9
   0 -15   8 9012.56 201.346   4
   0  15   8 8891.10 241.864  29
   0  15  -8 8461.68 204.036  41
   0  15  -8 8976.66 239.177  15
   0 -15  -8 8919.89 233.342  14
   0 -15  -8 8982.69 242.255  13
   0  15   8 8710.14 251.988  12
   0  15   8 8340.35 242.004   7
   0  15  -9 6384.56 199.936  28
   0  15   9 6127.61 150.586  39
   0  15  -9 6004.97 173.278  10
   0 -15   9 6073.38 191.735   8
   0 -15   9 6280.69 192.704   9
   0 -15   9 6000.57 150.044   4
   0  15   9 6394.10 191.538  29
   0  15  -9 6195.09 154.747  41
   0  15  -9 6072.09 185.044  15
   0 -15  -9 5918.09 178.809  14
   0  15   9 6134.08 201.393  12
   0 -15  -9 6265.20 191.345  13
   0 -15  -9 5992.99 154.743   2
   0  15   9 5762.63 190.618   7
   0  15  10 2916.89 87.3224  39
   0  15 -10 2868.00 91.2309  38
   0 -15  10 2663.72 117.587   9
   0 -15  10 2682.21 120.060   8
   0 -15  10 2835.86 86.1866   4
   0  15 -10 3037.40 130.368  28
   0  15 -10 2690.34 112.743  15
   0 -15 -10 2633.50 108.178  14
   0  15 -10 3069.13 91.5952  41
   0 -15 -10 2993.67 123.034  13
   0 -15 -10 2884.99 90.5925   2
   0  15  10 2892.00 119.091  29
   0  15  10 2696.35 121.146   7
   0  15  10 2616.53 115.251   8
   0  15 -11 5043.87 139.463  38
   0  15  11 5206.15 135.346  39
   0 -15 -11 5443.47 136.852  37
   0  15 -11 5380.54 139.399  41
   0 -15 -11 5323.91 139.520   2
   0 -15  11 5508.95 136.086   4
   0  15  12 5.79542 24.3784  39
   0  15 -12 18.4098 30.6036  38
   0 -15 -12 5.70133 26.9145  37
   0  15 -12 20.3983 26.8963  41
   0 -15 -12 6.46187 26.5123   2
   0 -15  12 7.19944 25.5966   4
   0  15  13 4873.93 121.782  39
   0  15 -13 4912.66 125.554  38
   0 -15 -13 4798.48 119.340  37
   0 -15 -13 4683.02 121.688   2
   0 -15  13 4706.71 119.772   4
   0  15  14 48.7939 22.6430  39
   0  15 -14 45.9335 24.6933  38
   0 -15 -14 67.7810 21.3598  37
   0 -15  14 14.8076 23.5667   3
   0 -15 -14 35.1915 20.5333   2
   0  15  14 42.6052 17.4070   4
   0 -15  14 16.6220 21.3806   4
   0  15  14 9.12021 19.9903  40
   0 -15  15 1829.74 50.7706   4
   0 -15  15 1897.82 52.7786   3
   0  15 -15 1750.11 53.1937  38
   0 -16   0 2666.45 74.4116  37
   0  16   0 2810.12 94.9991  12
   0  16   0 2611.64 73.8368  41
   0  16   0 2485.96 93.7277  10
   0 -16   0 2599.85 94.9166  11
   0 -16   0 2663.65 97.8290   9
   0 -16   0 2584.65 99.2813  16
   0 -16  -1 4871.36 119.789  37
   0 -16   1 4804.04 119.843  37
   0  16  -1 4913.01 145.986  15
   0  16   1 4983.26 144.937  29
   0 -16   1 4975.84 145.154  11
   0 -16  -1 4810.10 144.193  11
   0  16  -1 4953.90 145.026  10
   0 -16  -1 4979.85 142.076  13
   0  16   1 5166.06 146.348  12
   0  16  -1 5020.55 141.518  12
   0 -16   1 5077.91 148.154   9
   0 -16  -1 4690.15 146.360  16
   0 -16  -2 35286.2 767.997  16
   0 -16   2 36900.0 763.766  11
   0  16  -2 35976.1 761.505  10
   0 -16  -2 36425.0 764.955  11
   0  16   2 36272.7 763.915  29
   0 -16  -2 36141.5 760.829  13
   0  16   2 35790.0 765.390  12
   0  16  -2 35603.3 756.726  12
   0 -16   2 36441.6 766.834   9
   0 -16   2 35428.4 732.716  37
   0 -16  -2 35444.1 732.814  37
   0 -16  -3 56.0731 22.8934  37
   0 -16   3 19.4970 21.0815  37
   0 -16  -3 33.3125 29.3440  13
   0  16  -3 33.6141 22.1362  41
   0  16   3 37.1221 30.6966  29
   0 -16  -3 15.8757 35.8939  16
   0 -16   3 2.81200 29.7240  11
   0  16   3 24.7728 34.2648  12
   0 -16  -3 9.00789 31.5205  11
   0  16  -3 31.8575 27.1177  12
   0  16  -3-24.3285 29.5360  10
   0 -16   3-15.1277 33.8946   9
   0  16   3 38.3032 33.1565  10
   0  16  -4 20712.2 450.277  10
   0 -16   4 19427.1 451.096  11
   0  16   4 19738.5 459.680  10
   0 -16  -4 20613.6 457.947  11
   0 -16  -4 20078.6 452.229  13
   0  16   4 19294.0 458.770  12
   0  16  -4 19920.6 443.527  12
   0  16  -4 20402.0 422.650  41
   0 -16   4 19989.9 456.827   9
   0 -16   4 19565.7 420.573   3
   0 -16  -4 18999.2 421.361   3
   0  16  -4 20530.5 421.608  38
   0 -16  -4 19615.8 459.188  16
   0  16  -4 20390.1 455.910  15
   0  16   4 20362.1 454.046  29
   0 -16   4 19861.2 419.992  37
   0 -16  -4 20291.1 421.612  37
   0  16   5 38.3489 29.9813  29
   0  16  -5 5.79416 20.4765  41
   0 -16  -5 20.8679 34.1530  11
   0 -16   5 12.5450 31.4030  11
   0  16  -5 26.2117 27.1333  12
   0 -16  -5 5.94053 27.8666  14
   0 -16  -5 92.7127 31.7657  13
   0  16   5 33.0994 17.1529  39
   0 -16   5 23.8208 34.4607   9
   0  16  -5 40.7915 30.9049  10
   0 -16   5 21.7161 18.4674   4
   0 -16  -5 51.5415 35.2803  16
   0  16  -5-3.27899 34.3023  15
   0  16   5 26.3176 32.1760   7
   0 -16  -5 28.7137 23.6526   3
   0 -16   5 25.1115 21.1425   3
   0  16  -5 26.7240 20.6302  38
   0 -16   5 23.6469 21.1640  37
   0  16   6 261.569 42.6495  29
   0  16  -6 160.449 26.8026  41
   0  16  -6 248.902 33.4467  12
   0 -16   6 187.194 37.8766  11
   0 -16  -6 151.363 36.6210  11
   0 -16  -6 163.643 34.8231  14
   0 -16  -6 221.426 39.9982  13
   0  16   6 180.496 21.1852  39
   0  16  -6 160.237 34.0937  10
   0 -16  -6 311.517 31.6991   3
   0 -16   6 221.137 23.4307   4
   0 -16  -6 138.935 39.4797  16
   0  16  -6 159.431 37.5825  15
   0 -16   6 213.124 39.4969   8
   0  16   6 229.382 40.4616   7
   0 -16  -6 165.642 27.4284   2
   0 -16   6 191.451 26.2589   3
   0  16  -6 233.689 28.4298  38
   0  16   7 33.1531 35.7361  29
   0  16  -7 14.6870 24.7659  41
   0  16   7 5.16126 20.1279  39
   0  16  -7 2.80614 25.0326  12
   0 -16  -7-21.3965 24.0620   3
   0 -16  -7 5.00827 24.7824   2
   0  16  -7-6.22367 29.1905  10
   0 -16   7 2.76260 19.4083   4
   0 -16  -7 21.1960 38.1775  16
   0  16  -7 18.1745 35.2628  15
   0 -16   7 34.4156 35.0819   8
   0  16   7 38.8911 34.8592   7
   0 -16  -7 18.6737 32.3405  13
   0 -16  -7 19.8633 29.8146  14
   0  16  -7 27.5246 24.4900  38
   0 -16  -7 19.8885 26.7649  37
   0  16   8 4567.47 151.951  29
   0  16  -8 4313.99 119.341  41
   0  16  -8 3915.82 151.927  28
   0  16   8 4318.83 113.968  39
   0  16  -8 4417.95 140.149  10
   0 -16   8 4649.66 156.054   8
   0 -16   8 4485.94 154.348   9
   0 -16   8 4612.32 116.350   4
   0 -16  -8 4317.17 142.457  14
   0  16  -8 4440.53 149.397  15
   0  16   8 4237.45 151.895   7
   0 -16  -8 4878.33 156.385  13
   0  16   8 4273.48 160.629  12
   0 -16  -8 4461.40 121.020   2
   0 -16  -8 4184.83 117.299  37
   0  16   9 1545.40 86.9829  29
   0  16  -9 1354.10 59.6838  41
   0  16   9 1404.36 55.8069  39
   0 -16   9 1367.46 82.0016   8
   0 -16   9 1467.78 84.0292   9
   0 -16   9 1416.69 55.9909   4
   0 -16  -9 1300.24 73.3151  14
   0  16  -9 1540.80 82.8538  15
   0  16   9 1419.15 84.8331   7
   0  16  -9 1556.20 90.8539  28
   0 -16  -9 1468.61 84.2649  13
   0  16   9 1517.30 93.4552  12
   0 -16  -9 1432.98 60.7393   2
   0 -16  -9 1427.71 58.7918  37
   0  16  10 2775.10 117.938  29
   0  16 -10 2931.79 89.8000  41
   0 -16  10 2664.49 116.720   9
   0 -16  10 2801.92 119.918   8
   0 -16  10 2749.96 84.0474   4
   0  16 -10 2783.97 111.434  15
   0  16  10 2377.07 108.847   8
   0  16  10 2765.39 120.415   7
   0 -16 -10 2931.37 120.005  13
   0  16  10 2848.69 84.6323  39
   0  16 -10 3050.28 128.034  28
   0 -16 -10 2862.23 87.3924  37
   0 -16 -10 2549.41 86.7806   2
   0  16 -11 886.081 47.2598  41
   0 -16 -11 773.389 45.8526   2
   0  16  11 816.628 42.9833  39
   0  16 -11 816.006 48.2380  38
   0 -16 -11 836.235 45.5901  37
   0 -16  11 825.878 42.4866   4
   0  16 -12 2585.49 79.8012  41
   0 -16 -12 2407.79 79.0239   2
   0  16 -12 2520.77 81.7674  38
   0  16  12 2538.23 76.3793  39
   0 -16 -12 2555.57 77.1932  37
   0 -16  12 2489.45 75.8262   4
   0 -16 -13 833.393 41.4837   2
   0 -16  13 977.438 45.1367   3
   0  16  13 834.951 40.3863  39
   0  16 -13 870.718 44.7908  38
   0 -16 -13 884.548 40.2651  37
   0 -16  13 917.292 41.2774   4
   0  16  14 3557.95 91.0880  40
   0  16  14 3517.27 90.9301  39
   0  16 -14 3721.43 95.5943  38
   0 -16 -14 3736.18 89.5531  37
   0 -16  14 3869.09 94.8429   3
   0 -16  14 3744.79 91.3039   4
   0 -16 -14 3564.21 91.4595   2
   0  16  15 32.2439 14.2634  39
   0 -16  15 37.5732 16.6850   3
   0 -16  15 30.6085 13.4105   4
   0  16 -15 21.5788 17.2634  38
   0 -17   0-9.46008 33.4426  16
   0  17   0-12.5908 20.9255  41
   0 -17   0 1.24068 20.0991  37
   0  17   0 1.06468 15.3312  40
   0 -17   0-13.6385 29.3193  13
   0  17   0-5.47379 27.4007  12
   0 -17   0-17.3483 31.3859  11
   0  17   0-2.90499 30.7035  10
   0 -17   0 3.02364 32.6076   9
   0  17  -1 42771.9 905.734  15
   0  17   1 43568.1 871.250  41
   0  17   1 42290.9 868.049  40
   0 -17  -1 42330.2 870.578  37
   0 -17   1 42271.1 870.980  37
   0  17   1 42363.9 902.795  29
   0 -17  -1 43387.7 908.745  16
   0  17  -1 42710.2 897.574  12
   0 -17  -1 42150.3 898.548  13
   0  17   1 42928.3 902.997  12
   0 -17   1 43630.9 904.192  11
   0  17  -1 43440.2 903.560  10
   0 -17  -1 43902.0 904.931  11
   0 -17   1 42359.4 906.255   9
   0 -17   2 6449.31 148.691   3
   0 -17  -2 6299.07 148.760   3
   0  17   2 6032.24 144.992  40
   0 -17   2 5871.97 146.685  37
   0 -17  -2 6013.02 147.523  37
   0  17   2 6448.21 177.088  29
   0 -17  -2 6080.52 179.607  16
   0  17   2 6341.72 178.401  12
   0  17  -2 6238.37 169.705  12
   0 -17  -2 6125.06 172.228  13
   0  17  -2 6364.52 175.381  10
   0 -17   2 6419.88 176.588  11
   0 -17  -2 6263.31 176.885  11
   0 -17   2 6138.03 177.707   9
   0 -17   3 11370.9 252.365   3
   0 -17  -3 11007.1 252.470   3
   0  17  -3 11713.2 253.946  41
   0 -17  -3 11259.1 252.117  37
   0 -17   3 11320.2 251.912  37
   0  17   3 11729.5 285.352  29
   0 -17  -3 10995.6 287.644  16
   0  17   3 11299.1 286.482  12
   0  17  -3 11613.3 276.177  12
   0 -17  -3 12120.1 283.877  13
   0  17   3 11507.7 289.765  10
   0  17  -3 11562.9 280.980  10
   0 -17  -3 11568.0 286.865  11
   0 -17   3 11618.6 283.162  11
   0 -17   3 11420.6 286.937   9
   0 -17  -4 2481.25 100.680  11
   0  17  -4 2398.60 93.8501  10
   0 -17   4 2345.38 95.3551  11
   0  17   4 2206.29 98.7427  10
   0 -17   4 2231.77 70.7256  37
   0 -17  -4 2271.51 72.1414  37
   0  17   4 2309.03 95.8512  29
   0  17  -4 2311.85 71.8836  38
   0 -17   4 2411.48 99.8887   9
   0 -17   4 2308.66 68.2638   4
   0 -17  -4 2250.46 72.3769   3
   0 -17   4 2376.09 72.3359   3
   0  17  -4 2376.81 73.3201  41
   0 -17  -4 2291.92 93.9230  13
   0  17  -4 2420.16 89.3000  12
   0  17   4 2290.23 99.5095  12
   0 -17  -4 2241.60 100.289  16
   0  17  -4 2591.87 101.015  15
   0  17   5 1190.91 73.8670  12
   0 -17  -5 1190.40 67.7998  13
   0  17  -5 1132.08 60.5491  12
   0  17  -5 1047.56 46.7837  38
   0  17  -5 1078.41 48.6771  41
   0 -17   5 1147.82 66.6068  11
   0  17  -5 1074.00 62.6028  10
   0 -17  -5 1100.29 69.4616  11
   0 -17   5 1055.48 45.6658  37
   0  17   5 1079.48 65.6464   7
   0 -17   5 1026.68 67.7789   9
   0 -17   5 1082.84 47.0455   3
   0 -17   5 1165.29 44.4313   4
   0 -17  -5 1135.16 49.3464   3
   0  17   5 1117.13 66.9858  29
   0 -17  -5 1132.56 71.7977  16
   0 -17  -5 1149.60 48.6302   2
   0 -17  -5 1057.03 62.1503  14
   0  17  -5 1021.41 67.8505  15
   0  17  -6 210.560 30.7217  41
   0 -17  -6 354.359 48.9055  11
   0  17  -6 316.808 37.6324  12
   0 -17   6 327.554 44.6233  11
   0  17  -6 221.707 27.6981  38
   0  17   6 251.528 41.3757   7
   0  17  -6 324.686 40.5704  10
   0 -17   6 229.209 25.1770   4
   0 -17  -6 263.486 31.8371   3
   0 -17   6 336.471 32.3674   3
   0 -17  -6 235.733 29.2952   2
   0 -17  -6 239.103 41.6368  13
   0 -17  -6 262.949 38.2727  14
   0  17   6 259.922 23.8368  39
   0  17   6 249.448 42.9709  29
   0 -17  -6 192.146 43.2297  16
   0  17  -6 294.718 45.1911  15
   0  17  -7 1276.58 68.4748  10
   0 -17  -7 1240.38 79.7556  11
   0 -17   7 1366.08 76.3166  11
   0  17   7 1170.26 72.8769   7
   0 -17  -7 1410.55 71.9957  14
   0  17  -7 1407.33 79.2075  15
   0 -17   7 1267.01 54.3132   3
   0 -17  -7 1302.56 55.6319   2
   0 -17  -7 1177.78 55.9618   3
   0 -17   7 1338.63 51.0815   4
   0 -17  -7 1302.02 82.1071  16
   0  17  -7 1245.45 64.2747  12
   0 -17  -7 1383.02 77.7317  13
   0  17  -7 1368.57 55.7912  38
   0  17   7 1312.81 48.8933  39
   0  17  -7 1416.00 57.3690  41
   0  17   7 1452.77 78.2082  29
   0  17  -8 929.135 48.6845  41
   0 -17   8 1055.74 69.4026  11
   0  17  -8 907.324 58.6688  10
   0 -17  -8 1106.86 76.6751  11
   0 -17  -8 870.182 47.6047  37
   0 -17   8 978.891 71.3639   8
   0 -17   8 954.602 71.3332   9
   0 -17   8 1000.28 45.1992   4
   0 -17  -8 949.180 49.6414   2
   0  17   8 913.497 68.1199  29
   0  17   8 917.363 43.0372  39
   0 -17  -8 854.514 65.7109  13
   0  17   8 995.255 77.6823  12
   0  17   8 926.755 67.3384   7
   0  17  -8 1031.80 69.0239  15
   0 -17  -8 985.476 63.3830  14
   0  17  -9 7148.90 177.329  41
   0 -17   9 7185.96 210.032  11
   0 -17   9 7318.92 216.931   9
   0 -17   9 7443.45 218.588   8
   0 -17   9 6986.02 171.604   4
   0 -17  -9 7483.99 215.086  13
   0  17   9 6803.46 221.984  12
   0  17   9 7158.42 170.698  39
   0 -17  -9 7392.41 178.551   2
   0  17   9 7291.81 216.406   7
   0  17  -9 7236.41 209.311  15
   0 -17  -9 7328.76 203.001  14
   0 -17  -9 7116.96 174.694  37
   0  17   9 6995.95 211.772  29
   0 -17 -10 1155.16 52.2274  37
   0  17  10 1100.32 48.2031  39
   0  17 -10 1060.28 52.4965  41
   0 -17  10 1062.50 75.7209   8
   0 -17 -10 1027.00 52.7295   2
   0 -17  10 1050.68 47.7738   4
   0  17 -11 2191.18 73.3003  41
   0 -17 -11 2037.01 72.7191   2
   0 -17 -11 2147.27 70.6741  37
   0  17  11 2121.72 68.0309  39
   0  17 -11 2123.11 74.1315  38
   0 -17  11 2120.88 69.1463   4
   0  17 -12 87.3773 26.6785  41
   0 -17 -12 98.5197 26.6793   2
   0  17 -12 95.8770 29.4100  38
   0 -17 -12 101.493 26.5443  37
   0  17  12 89.5974 23.2062  39
   0 -17  12 113.030 25.0045   4
   0  17  13 4691.80 118.695  40
   0  17 -13 5014.11 122.709  38
   0  17  13 4632.32 116.213  39
   0 -17 -13 4728.60 116.923  37
   0 -17  13 4930.38 121.438   3
   0 -17  13 5108.31 117.640   4
   0 -17 -13 4892.73 120.515   2
   0  17  14 45.3034 16.6996  39
   0  17  14 36.5626 17.5991  40
   0 -17  14 33.3234 19.8331   3
   0 -17 -14 42.5167 17.4592   2
   0 -17  14 30.6636 16.7028   4
   0 -17 -14 57.8110 17.3414  37
   0  17 -14 39.5875 20.3554  38
   0 -18   0 53052.3 1095.95  13
   0  18   0 53998.1 1097.00  12
   0  18   0 53242.0 1064.19  41
   0  18   0 51657.1 1059.07  40
   0 -18   0 51495.1 1063.47  37
   0 -18   0 52683.6 1105.30  16
   0 -18   0 53480.7 1099.72  11
   0  18   0 52796.5 1099.37  10
   0 -18   0 51978.0 1063.82   3
   0  18  -1 144.754 36.7983  10
   0 -18   1 113.154 38.8771   9
   0 -18  -1 136.291 41.5428  16
   0  18  -1 96.8227 39.6676  15
   0 -18   1 151.857 41.8590  16
   0  18   1 130.352 23.6642  41
   0 -18  -1 176.921 27.2251  37
   0 -18   1 134.632 27.8995  37
   0  18   1 202.706 23.7731  40
   0  18  -1 214.118 21.5453  40
   0 -18  -1 188.059 37.4003  13
   0  18  -1 209.899 35.9426  12
   0 -18   1 194.014 40.4632  11
   0 -18  -1 164.390 38.8614  11
   0  18   1 130.341 36.7772  12
   0 -18  -1 228.849 28.7922   3
   0 -18   1 171.954 25.3520   3
   0 -18   2 25800.0 551.924   3
   0 -18  -2 25794.7 551.921   3
   0  18   2 26942.2 549.685  40
   0 -18   2 25872.5 551.638  37
   0 -18  -2 26517.5 551.953  37
   0  18   2 26576.9 586.733  29
   0 -18  -2 26549.7 592.032  16
   0  18   2 26604.0 588.235  12
   0 -18  -2 27347.4 585.285  13
   0  18  -2 26720.2 579.109  12
   0 -18   2 27695.5 593.007   9
   0 -18   2 27049.7 587.963  11
   0 -18  -2 27234.3 589.590  11
   0  18  -2 26902.7 585.422  10
   0 -18   3 9199.05 238.712   9
   0 -18   3 8573.66 199.912   3
   0 -18  -3 8417.49 200.612   3
   0 -18  -3 8519.01 236.475  16
   0 -18  -3 8796.07 231.071  13
   0  18  -3 8655.26 223.496  12
   0  18   3 9089.49 237.601  12
   0  18  -3 8820.84 199.490  38
   0  18   3 8635.49 231.520  29
   0 -18   3 8706.96 199.795  37
   0 -18  -3 8389.07 199.477  37
   0  18  -3 8699.85 201.346  41
   0  18   3 8614.32 198.251  40
   0 -18  -3 8840.61 235.083  11
   0  18   3 8829.93 238.553  10
   0  18  -3 8844.11 229.490  10
   0 -18   3 9271.02 234.433  11
   0 -18   4 252.746 43.6789   9
   0  18   4 189.242 40.4902  10
   0  18  -4 184.094 35.4953  10
   0 -18   4 311.190 25.2907   4
   0 -18  -4 157.727 37.3845  13
   0 -18  -4 231.473 28.6345   3
   0 -18   4 181.477 26.9550   3
   0  18  -4 188.014 27.5736  41
   0  18  -4 205.155 26.8109  38
   0 -18   4 178.746 27.5877  37
   0 -18  -4 228.941 28.2816  37
   0  18   4 223.533 40.1432  29
   0 -18  -4 227.634 42.0982  11
   0  18   4 155.286 40.9416  12
   0  18  -4 218.544 35.3780  12
   0 -18   4 310.402 42.6828  11
   0  18  -4 288.252 44.5587  15
   0 -18  -4 263.085 45.4855  16
   0 -18   5 211.156 41.0940  11
   0  18  -5 235.895 34.3927  12
   0 -18  -5 159.514 39.3924  11
   0  18   5 142.944 42.8536  12
   0 -18  -5 184.635 29.8227  37
   0 -18   5 155.693 27.1210  37
   0  18  -5 195.207 28.3039  38
   0  18   5 188.038 37.9054   7
   0  18  -5 151.696 36.9651  10
   0 -18   5 168.850 39.2915   9
   0 -18   5 162.894 22.7841   4
   0 -18  -5 135.372 27.7964   2
   0 -18  -5 138.522 28.5832   3
   0 -18   5 144.494 27.1193   3
   0  18   5 177.044 40.6147  29
   0 -18  -5 124.795 33.9146  14
   0 -18  -5 192.025 39.2442  13
   0 -18  -5 230.420 45.9341  16
   0  18  -5 194.060 43.6934  15
   0  18  -5 208.263 28.7242  41
   0 -18  -6 6381.95 199.458  11
   0  18  -6 6640.76 188.461  10
   0 -18   6 6462.33 193.022  11
   0  18   6 6566.97 195.190   7
   0 -18  -6 6576.85 189.599  14
   0  18  -6 6612.21 195.991  15
   0 -18  -6 6653.32 163.915   2
   0 -18   6 6628.68 157.649   4
   0 -18  -6 6504.04 164.539   3
   0 -18   6 6416.12 161.932   3
   0 -18  -6 6649.72 204.951  16
   0 -18  -6 6685.84 195.991  13
   0  18  -6 6419.01 181.408  12
   0  18   6 6549.62 204.014  12
   0  18   6 6848.19 154.978  39
   0  18  -6 6726.04 163.096  38
   0  18  -6 6780.75 164.254  41
   0  18   6 6678.63 196.530  29
   0  18  -7 52.4360 26.4946  41
   0 -18   7 45.7200 33.1704  11
   0 -18  -7 4.40339 35.5211  11
   0  18  -7 73.5673 27.1576  38
   0  18  -7 52.0120 31.6750  10
   0 -18   7 28.4136 21.0329   4
   0 -18   7 53.6907 26.0202   3
   0 -18  -7 11.2996 27.2313   3
   0 -18  -7 67.4208 27.4259   2
   0  18   7 47.5846 38.4777  29
   0  18   7 57.4742 20.6779  39
   0 -18  -7 82.9806 35.7633  13
   0 -18  -7 20.7537 29.6568  14
   0  18   7 23.9746 29.8746   7
   0 -18  -7 9.09158 40.7534  16
   0  18  -7 34.9813 36.9416  15
   0  18  -8 430.470 36.6282  41
   0 -18   8 441.607 49.8021  11
   0 -18  -8 484.933 58.7474  11
   0 -18  -8 481.542 37.7050  37
   0 -18   8 416.665 54.6010   9
   0 -18   8 405.029 32.1507   4
   0 -18  -8 362.148 36.3979   2
   0  18   8 410.849 50.7795  29
   0  18   8 428.211 31.4183  39
   0  18  -8 475.775 38.0920  38
   0 -18  -8 422.453 52.0730  13
   0 -18  -8 465.128 46.3382  14
   0  18   8 442.162 49.8270   7
   0  18  -8 433.564 52.4044  15
   0  18  -9 669.767 44.3928  41
   0  18   9 742.804 70.7701  12
   0 -18   9 696.669 58.7947  11
   0 -18   9 797.041 66.9771   9
   0 -18   9 769.591 41.2566   4
   0 -18  -9 814.081 64.0515  13
   0  18   9 757.182 62.1586   7
   0 -18  -9 783.525 46.2587   2
   0 -18  -9 762.040 45.5516  37
   0  18   9 790.044 39.4644  39
   0  18   9 666.871 63.0094  29
   0  18  -9 774.381 60.3332  15
   0  18 -10 2250.72 76.7673  41
   0 -18 -10 2474.99 76.7495  37
   0 -18 -10 2315.30 78.5508   2
   0 -18  10 2384.29 72.9989   4
   0  18 -11 17.0728 25.8306  41
   0 -18 -11 8.38495 25.1115  37
   0  18  11 1.24660 21.2564  39
   0 -18 -11-25.4848 26.3247   2
   0 -18  11 15.6833 21.5700   4
   0  18  12 2978.59 86.3303  40
   0  18 -12 3110.20 86.8981  41
   0 -18 -12 3058.09 84.4306  37
   0  18 -12 3034.95 88.5836  38
   0  18  12 2987.71 81.8121  39
   0 -18 -12 3074.60 87.4172   2
   0 -18  12 3075.91 82.8747   4
   0  18  13 286.208 26.4849  40
   0 -18 -13 274.684 24.7945  37
   0  18 -13 264.171 29.3004  38
   0  18  13 236.437 22.4708  39
   0 -18 -13 243.116 24.9381   2
   0 -18  13 210.180 26.8036   3
   0 -18  13 240.381 22.9219   4
   0  18  14 1296.78 41.6584  40
   0  18  14 1355.48 40.0397  39
   0  18 -14 1401.90 45.4480  38
   0 -18 -14 1398.09 40.0635  37
   0 -18 -14 1401.06 41.5588   2
   0 -18  14 1347.28 39.5580   4
   0 -18  14 1442.30 44.6136   3
   0 -19   0-14.5313 39.3061  16
   0  19   0 7.19919 23.6634  41
   0 -19   0 9.86891 22.8399  37
   0 -19   0-12.5137 31.0808  13
   0  19   0 11.8569 18.8982  40
   0  19   0 107.785 38.5278  10
   0 -19   0-3.34897 33.5288  11
   0  19   0 3.16061 32.5949  12
   0 -19   0-5.77849 23.4033   3
   0 -19   1 16659.6 392.682   9
   0 -19  -1 15847.5 353.307   3
   0 -19   1 16377.5 353.812   3
   0  19  -1 16188.7 347.328  40
   0  19   1 16627.9 350.114  40
   0  19   1 16922.8 354.130  41
   0 -19   1 16824.3 353.974  37
   0 -19  -1 16516.5 353.415  37
   0 -19  -1 16457.0 394.300  16
   0  19   1 16961.9 388.655  12
   0  19  -1 16783.0 383.383  12
   0 -19  -1 16180.4 383.746  13
   0  19   1 14603.5 384.154  10
   0 -19   1 16720.2 389.167  11
   0 -19  -1 16640.6 389.199  11
   0  19  -1 16495.1 387.477  10
   0 -19   1 16484.3 394.956  16
   0 -19  -2 2207.07 71.4035   3
   0 -19   2 1976.48 68.6651   3
   0  19   2 2234.34 70.0591  41
   0  19   2 2237.65 67.9574  40
   0 -19  -2 2046.93 69.2031  37
   0 -19   2 2240.44 71.2560  37
   0  19   2 2119.89 93.8645  29
   0 -19  -2 2240.86 99.0340  16
   0  19  -2 2288.50 90.0125  12
   0  19   2 2145.09 94.5143  12
   0 -19  -2 2095.20 90.7577  13
   0 -19   2 2027.54 95.7813   9
   0 -19  -2 2203.55 95.9737  11
   0  19  -2 2227.63 93.8598  10
   0 -19   2 2259.44 95.7611  11
   0 -19   3 12562.9 315.369   9
   0 -19  -3 12218.9 275.912   3
   0 -19   3 12332.7 275.787   3
   0 -19  -3 12531.0 317.088  16
   0  19   3 12527.3 314.145  12
   0  19  -3 13150.3 303.053  12
   0 -19  -3 12753.6 309.265  13
   0  19  -3 12286.2 274.718  38
   0  19   3 12225.9 309.625  29
   0 -19   3 12418.0 274.513  37
   0 -19  -3 12361.2 275.387  37
   0  19  -3 12243.1 277.129  41
   0  19   3 12589.5 273.622  40
   0 -19   3 12498.9 310.532  11
   0  19  -3 12358.2 307.165  10
   0 -19  -3 12653.8 314.238  11
   0  19   3 12006.3 314.106  10
   0  19   4 969.052 44.1788  40
   0  19  -4 941.808 46.4763  41
   0  19  -4 974.743 62.9267  10
   0  19   4 966.364 68.0044  10
   0 -19   4 958.828 64.7770  11
   0 -19  -4 970.759 66.4038  11
   0 -19   4 954.916 45.3803  37
   0 -19  -4 931.332 45.4098  37
   0 -19   4 973.662 68.8814   9
   0 -19  -4 969.040 46.5956   3
   0 -19   4 948.946 41.2271   4
   0 -19   4 926.927 45.5382   3
   0 -19  -4 750.321 64.9182  16
   0  19   4 931.754 63.3948  29
   0  19  -4 928.298 43.8146  38
   0  19   4 889.912 66.9022  12
   0 -19  -4 962.538 63.0263  13
   0  19  -4 1038.76 59.7477  12
   0  19   4 964.062 61.6835   7
   0  19  -4 811.821 64.1955  15
   0  19   5 8074.19 236.165  12
   0  19  -5 8205.21 216.477  12
   0 -19  -5 8739.23 231.328  13
   0  19  -5 8596.25 196.399  38
   0  19  -5 8122.18 196.653  41
   0 -19   5 8376.03 229.824  11
   0 -19  -5 8247.37 234.882  11
   0  19  -5 8348.29 224.244  10
   0 -19  -5 8307.21 195.202  37
   0 -19   5 8381.75 193.713  37
   0  19   5 7654.48 224.363   7
   0 -19   5 8309.34 234.480   9
   0 -19   5 8448.40 190.293   4
   0 -19  -5 7940.77 196.543   3
   0 -19   5 8204.07 195.766   3
   0  19   5 8311.18 230.794  29
   0 -19  -5 8670.51 241.317  16
   0 -19  -5 8241.79 196.746   2
   0  19  -5 8258.64 231.787  15
   0 -19  -5 8586.87 225.926  14
   0 -19   6 401.955 48.6185  11
   0  19   6 370.044 54.3276  12
   0 -19  -6 399.713 53.0041  11
   0  19   6 428.954 47.3482   7
   0  19   6 354.317 48.0255  29
   0  19  -6 371.576 33.9744  38
   0  19  -6 393.240 44.6995  10
   0 -19  -6 401.932 36.2078   3
   0 -19   6 343.290 28.7185   4
   0 -19   6 345.206 33.9937   3
   0  19  -6 314.127 34.5707  41
   0 -19  -6 384.890 47.5770  13
   0 -19  -6 366.519 43.4973  14
   0 -19  -6 313.728 47.1204  16
   0  19  -6 367.869 50.0243  15
   0 -19  -6 421.612 37.5322   2
   0 -19  -7 1802.83 82.1734  14
   0  19  -7 1779.42 89.5809  15
   0  19   7 1711.46 87.2830   7
   0 -19   7 1774.30 60.4024   4
   0 -19   7 1759.92 65.1948   3
   0 -19  -7 1629.51 66.3800   3
   0 -19  -7 1714.42 66.1356   2
   0 -19  -7 1611.99 85.2095  13
   0  19   7 1658.43 56.0863  39
   0  19  -7 1667.37 64.3042  38
   0  19   7 1826.53 90.5441  29
   0  19  -7 1687.67 65.6929  41
   0  19  -7 1616.90 78.3619  10
   0 -19   7 1750.10 87.3953  11
   0 -19  -7 1885.66 96.1379  11
   0  19  -8 922.781 49.4154  41
   0 -19   8 845.684 63.4479  11
   0 -19  -8 876.478 69.3110  11
   0 -19   8 949.759 67.5970   9
   0 -19   8 912.530 48.4279   3
   0 -19   8 840.336 41.3485   4
   0 -19  -8 812.525 46.8673   2
   0  19   8 845.960 66.1380  29
   0  19   8 800.393 61.4924   7
   0 -19  -8 870.721 47.3014  37
   0 -19  -8 880.303 63.4955  13
   0  19  -8 774.231 61.7800  15
   0  19  -8 913.617 48.3493  38
   0  19   8 896.864 40.7208  39
   0  19  -9 651.610 42.6248  41
   0 -19  -9 632.149 41.2418  37
   0  19   9 543.915 32.5744  39
   0 -19  -9 573.658 41.1318   2
   0 -19   9 625.643 36.4311   4
   0  19 -10 1212.93 53.7112  41
   0 -19 -10 1227.39 52.3832  37
   0  19  10 1129.18 45.6556  39
   0 -19 -10 1148.29 53.2091   2
   0 -19  10 1230.76 48.5428   4
   0  19 -11 1460.22 56.8975  41
   0 -19 -11 1577.90 56.3871  37
   0  19  11 1462.21 50.7447  39
   0 -19 -11 1448.68 57.0797   2
   0 -19  11 1579.86 52.8480   4
   0 -19 -12 98.6370 23.9810  37
   0  19  12 88.4510 23.8455  40
   0  19  12 88.5110 18.6930  39
   0 -19 -12 78.0737 24.3039   2
   0 -19  12 112.553 20.4301   4
   0  19  13 2763.90 73.2649  40
   0  19 -13 2750.08 75.2503  38
   0  19  13 2666.14 68.3224  39
   0 -19 -13 2729.12 72.9825   2
   0 -19  13 2663.90 68.6953   4
   0 -19  13 2764.57 74.1730   3
   0 -19 -13 2753.37 71.1105  37
   0  19 -14 114.806 18.2235  38
   0  19  14 86.6934 14.8446  40
   0 -19 -14 68.0935 13.0938   2
   0 -19  14 120.836 17.6892   3
   0 -20   0 10405.0 268.910  13
   0  20   0 10748.7 270.737  12
   0 -20   0 10414.7 277.703  16
   0  20   0 10373.8 273.333  10
   0 -20   0 11024.8 275.742  11
   0 -20   0 10615.3 238.450  37
   0  20   0 10523.2 239.026  41
   0  20   0 10721.6 233.298  40
   0 -20   0 10219.5 238.193   3
   0 -20   1 39.0865 42.4361  16
   0 -20  -1 19.4407 36.1626  16
   0  20   1 48.1946 26.1625  41
   0 -20  -1 43.2884 27.2448  37
   0 -20   1 14.9065 27.6414  37
   0 -20  -1 63.6612 34.6876  13
   0 -20   1 57.2119 34.0866  13
   0  20  -1 57.6393 19.2399  40
   0  20   1 42.9176 21.4800  40
   0  20  -1 21.0589 33.0761  10
   0  20   1-3.71524 38.8703  10
   0 -20  -1 36.0137 34.8045  11
   0  20  -1 45.1027 30.8806  12
   0  20   1 6.92758 33.4757  12
   0 -20   1 64.1288 36.3520  11
   0 -20  -1 43.2477 25.8603   3
   0 -20   1 62.8757 25.4297   3
   0 -20   2 17434.0 420.297   9
   0 -20  -2 17285.8 379.385   3
   0 -20   2 17811.4 379.835   3
   0  20  -2 17574.6 414.207  10
   0 -20  -2 18049.6 420.130  11
   0 -20   2 18149.1 418.235  11
   0 -20  -2 17508.4 378.501  37
   0 -20   2 17882.2 378.966  37
   0 -20  -2 16913.1 420.128  16
   0  20   2 17585.4 375.576  40
   0  20   2 17349.9 378.044  41
   0 -20   2 17595.2 423.423  16
   0 -20  -2 17744.5 413.826  13
   0  20  -2 17610.8 408.132  12
   0  20   2 18132.2 418.918  12
   0  20   3 64.4348 40.7831  10
   0 -20   3 23.8646 34.2721   9
   0  20  -3 6.95578 31.9138  10
   0 -20  -3 73.3691 41.4317  16
   0  20  -3 42.4298 27.0552  41
   0  20   3 12.0995 22.8862  41
   0 -20   3 4.58463 24.8744  37
   0  20  -3 10.4832 22.3952  38
   0 -20  -3 112.946 27.4122  37
   0  20   3 22.0264 32.4381  29
   0  20   3 31.5048 21.9941  40
   0 -20  -3 162.925 37.3123  13
   0  20   3 46.4659 33.1930  12
   0  20  -3 18.5617 27.7371  12
   0 -20  -3 81.4933 36.5657  11
   0 -20   3 10.9653 32.7685  11
   0 -20   3 26.9975 26.1451   3
   0 -20  -3 14.6437 23.3528   3
   0  20  -4 1473.17 58.6250  41
   0  20   4 1517.51 55.6798  40
   0 -20   4 1330.12 76.8098  11
   0  20  -4 1277.47 72.9832  10
   0 -20  -4 1420.24 80.8807  11
   0 -20  -4 1372.78 56.0622  37
   0 -20   4 1326.14 55.1844  37
   0 -20   4 1442.37 81.9725   9
   0 -20   4 1364.04 56.1937   3
   0 -20  -4 1359.36 56.4072   3
   0 -20   4 1400.76 51.1137   4
   0 -20  -4 1312.06 82.3063  16
   0  20   4 1379.58 77.3316  29
   0  20  -4 1515.61 56.8737  38
   0  20  -4 1444.85 70.3774  12
   0  20   4 1496.57 81.9976  12
   0 -20  -4 1451.76 76.7306  13
   0 -20  -4 1308.68 72.8205  14
   0  20   4 1362.34 73.4078   7
   0  20  -4 1246.86 78.1480  15
   0 -20  -5 1253.52 72.8389  13
   0  20  -5 1288.51 65.4503  12
   0  20   5 1182.71 77.4613  12
   0  20  -5 1143.27 51.7409  38
   0  20  -5 1115.09 52.8174  41
   0  20   5 1230.56 52.4292  40
   0 -20  -5 1218.91 76.2710  11
   0 -20   5 1149.52 72.0277  11
   0  20  -5 1177.44 69.3047  10
   0 -20  -5 1072.78 52.5687  37
   0 -20   5 1153.98 50.9278  37
   0  20   5 1114.90 69.1207   7
   0 -20   5 1170.91 75.7430   9
   0 -20   5 1171.98 52.9636   3
   0 -20   5 1219.87 47.0734   4
   0 -20  -5 1169.21 53.7807   3
   0 -20  -5 1192.40 53.7390   2
   0 -20  -5 1116.02 76.8401  16
   0  20   5 1209.19 74.4335  29
   0  20  -5 1052.70 72.7289  15
   0 -20  -5 1090.51 67.2910  14
   0  20  -6 1731.53 83.2001  10
   0 -20  -6 1856.02 96.6472  11
   0 -20   6 1708.07 88.8027  11
   0  20   6 2062.87 91.6438   7
   0  20  -6 1904.27 94.6373  15
   0 -20  -6 1892.84 86.1315  14
   0 -20  -6 1784.69 67.6626   2
   0 -20   6 1724.72 66.6777   3
   0 -20  -6 1874.24 69.3906   3
   0 -20   6 1715.78 60.0830   4
   0 -20  -6 1697.32 93.9660  16
   0 -20  -6 1927.77 91.2410  13
   0  20   6 2035.30 100.922  12
   0  20  -6 1960.58 69.0625  38
   0  20   6 1919.00 66.5838  40
   0  20  -6 1889.16 69.6816  41
   0  20   6 1902.13 92.4531  29
   0  20  -7 2385.32 106.972  15
   0 -20   7 2444.98 80.7889   3
   0 -20   7 2482.90 74.7644   4
   0 -20  -7 2491.65 83.2045   3
   0 -20  -7 2422.44 81.5923   2
   0  20  -7 2557.80 83.0657  41
   0  20   7 2395.14 107.823  29
   0  20  -7 2469.24 81.2516  38
   0  20   7 2460.17 104.518   7
   0  20  -7 2351.39 96.7104  10
   0 -20   7 2399.06 104.955  11
   0 -20  -7 2512.01 113.357  11
   0 -20  -7 2490.88 105.804  13
   0  20   7 2731.08 119.755  12
   0 -20   8 2878.90 122.318   9
   0  20  -8 3036.35 93.4691  41
   0  20   8 2925.81 81.7692  39
   0  20  -8 3039.32 92.2474  38
   0 -20  -8 2791.30 122.594  11
   0 -20  -8 3154.13 93.9097   2
   0 -20   8 3080.78 92.2567   3
   0 -20   8 2919.24 85.0942   4
   0  20  -9 1262.35 55.8743  41
   0 -20  -9 1293.88 54.5360  37
   0  20   9 1214.55 46.4796  39
   0  20  -9 1279.47 55.9891  38
   0 -20  -9 1265.94 56.3320   2
   0 -20   9 1314.33 49.5334   4
   0  20 -10 4121.55 112.802  41
   0 -20 -10 4331.80 111.632  37
   0  20  10 4124.56 104.002  39
   0 -20 -10 4142.49 113.675   2
   0 -20  10 4214.17 106.588   4
   0  20 -11-8.08978 23.6464  41
   0 -20 -11-14.6097 24.0026  37
   0  20  11-13.4627 17.7639  39
   0 -20 -11 1.38650 23.9200   2
   0 -20  11 17.7311 19.0938   4
   0  20  12 2141.96 63.8432  40
   0  20  12 2016.70 56.6335  39
   0 -20 -12 2114.97 64.1456   2
   0 -20  12 2040.36 57.6659   4
   0 -20 -12 2263.49 62.8893  37
   0  20  13 13.4120 11.6092  39
   0 -20 -13-10.5531 16.5587  37
   0 -20  13-10.8952 18.1949   3
   0 -20 -13 9.71695 16.3677   2
   0 -20  13 3.25971 12.1810   4
   0 -21   0 28.5041 37.8644  16
   0  21   0 4.77204 24.6184  41
   0 -21   0 12.4155 27.9875  37
   0 -21   0 13.9361 34.3455  13
   0  21   0 7.60550 19.1433  40
   0 -21   0 22.4004 36.9482  11
   0  21   0 34.8640 34.7723  12
   0  21   0 22.8794 39.4674  10
   0 -21   0 33.6180 25.8602   3
   0  21   1 30221.6 627.318  40
   0  21   1 30375.2 631.877  41
   0  21  -1 30347.9 624.427  40
   0 -21   1 30559.4 631.666  37
   0 -21  -1 30676.9 632.022  37
   0 -21  -1 31662.2 670.889  13
   0  21  -1 30438.4 666.107  12
   0  21   1 30718.7 671.126  12
   0 -21   1 30873.7 669.537  13
   0 -21   1 29837.6 678.683  16
   0 -21  -1 30356.4 679.063  16
   0 -21  -1 30052.6 673.191  11
   0 -21   1 30087.5 672.375  11
   0  21  -1 30243.5 672.207  10
   0  21   1 29805.0 675.436  10
   0 -21  -1 29810.7 632.655   3
   0 -21   1 30273.2 632.565   3
   0  21  -2 9487.63 251.564  10
   0 -21  -2 9580.10 256.457  11
   0 -21   2 9463.18 253.891  11
   0 -21   2 9101.89 215.701  37
   0 -21  -2 9440.37 216.996  37
   0  21  -2 9334.49 214.222  38
   0 -21   2 9399.43 257.579   9
   0 -21  -2 9231.37 217.632   3
   0 -21   2 9332.88 217.700   3
   0 -21  -2 9557.09 260.250  16
   0  21   2 9364.05 213.276  40
   0  21   2 9331.00 216.267  41
   0 -21   2 10009.7 263.917  16
   0  21   2 9186.42 252.419  12
   0  21  -2 9382.38 244.878  12
   0 -21  -2 9414.62 250.059  13
   0 -21   2 9340.99 250.391  13
   0  21  -3 188.320 39.1541  10
   0 -21   3 248.251 46.2233   9
   0 -21  -3 292.828 49.1099  16
   0 -21   3 289.743 49.7257  16
   0  21  -3 264.400 32.3679  41
   0  21   3 313.383 32.6153  41
   0 -21  -3 239.950 32.5215  37
   0 -21   3 291.436 30.3688  37
   0  21  -3 293.243 29.9213  38
   0  21   3 225.668 41.5837  29
   0  21   3 265.409 28.5049  40
   0 -21  -3 208.612 40.0758  13
   0  21  -3 260.694 38.7546  12
   0 -21  -3 258.474 46.7630  11
   0 -21   3 288.123 43.8088  11
   0  21   3 284.501 43.8145  12
   0 -21   3 267.702 32.5843   3
   0 -21  -3 282.492 32.9167   3
   0  21   4 2673.34 80.4760  40
   0  21   4 2604.46 80.4697  41
   0  21  -4 2504.46 83.0464  41
   0 -21  -4 2658.00 112.742  11
   0 -21   4 2553.10 107.829  11
   0  21  -4 2552.96 104.900  10
   0 -21  -4 2559.54 81.7741  37
   0 -21   4 2548.74 80.5225  37
   0 -21   4 2605.28 113.429   9
   0 -21  -4 2545.71 83.0284   3
   0 -21   4 2700.52 83.1737   3
   0 -21  -4 2434.42 111.609  16
   0  21   4 2782.95 112.676  29
   0  21  -4 2599.08 80.8705  38
   0  21  -4 2606.21 99.4508  12
   0  21   4 2569.00 112.069  12
   0 -21  -4 2436.56 105.397  13
   0 -21  -4 2569.65 103.969  14
   0  21   4 2710.41 105.347   7
   0  21  -4 2597.99 110.938  15
   0  21   5 4553.41 159.348  12
   0 -21  -5 4525.46 151.067  13
   0  21  -5 4683.24 121.791  38
   0  21  -5 4615.23 124.409  41
   0  21   5 4596.58 120.470  40
   0 -21  -5 4726.89 159.950  11
   0  21  -5 4579.74 147.738  10
   0 -21   5 4527.52 152.388  11
   0 -21  -5 4520.38 121.681  37
   0 -21   5 4569.88 119.714  37
   0  21   5 4376.26 146.561   7
   0 -21   5 4494.11 158.572   9
   0 -21   5 4584.69 122.453   3
   0 -21   5 4469.66 114.479   4
   0 -21  -5 4571.40 124.248   3
   0  21   5 4633.81 154.760  29
   0 -21  -5 4504.11 160.160  16
   0 -21  -5 4085.10 120.258   2
   0 -21  -5 4509.51 145.865  14
   0  21  -5 4497.17 155.590  15
   0  21  -6 57.0831 30.0372  41
   0  21   6 78.4361 37.4454  12
   0 -21   6 54.4221 33.8528  11
   0 -21  -6 48.5842 38.0682  11
   0  21  -6 48.8289 25.1519  38
   0 -21  -6 71.6668 30.8441  37
   0 -21   6 26.0195 41.5699   9
   0  21  -6 99.1321 33.1825  10
   0 -21   6 75.3186 21.4388   4
   0  21   6 36.9744 30.5342   7
   0 -21  -6 31.0473 31.8669  13
   0  21   6 48.2481 26.1942  40
   0 -21  -6 72.0762 30.7799   3
   0 -21   6 67.8165 29.4604   3
   0 -21  -6 47.9486 27.3756   2
   0  21   6 40.3034 35.2737  29
   0 -21  -6 114.576 43.0063  16
   0  21  -6 72.8451 41.2991  15
   0 -21  -7 4006.04 143.038  13
   0  21   7 4273.52 156.479  12
   0 -21  -7 4116.75 118.183   3
   0 -21   7 4227.36 116.807   3
   0 -21   7 4255.81 109.056   4
   0  21  -7 4435.95 117.482  38
   0 -21  -7 4399.32 119.263   2
   0 -21   7 3890.78 141.686  11
   0 -21  -7 4477.85 156.566  11
   0  21  -7 4326.21 118.826  41
   0  21   7 4243.81 115.857  40
   0  21  -7 3934.10 144.352  15
   0  21  -8 163.925 30.9000  38
   0  21  -8 178.905 31.5392  41
   0  21   8 160.191 30.4493  40
   0 -21  -8 220.820 33.4266   2
   0 -21   8 233.310 33.1741   3
   0 -21   8 162.334 23.6214   4
   0 -21  -9 5836.21 145.482  37
   0  21  -9 6118.09 149.282  41
   0  21   9 6078.54 148.063  40
   0  21   9 5810.63 136.732  39
   0  21  -9 6166.21 149.170  38
   0 -21  -9 5797.25 148.683   2
   0 -21   9 5888.67 140.207   4
   0 -21   9 5509.89 145.972   3
   0  21 -10 18.7301 25.6426  38
   0 -21 -10 9.10516 24.4025  37
   0  21  10-18.5965 17.6627  41
   0  21 -10 24.4406 24.2223  41
   0  21  10-12.3333 25.1437  40
   0  21  10-13.1155 16.2449  39
   0 -21 -10 32.2949 25.5197   2
   0 -21  10 3.18646 18.1587   4
   0 -21 -11 4063.24 103.277  37
   0  21 -11 4135.61 105.688  41
   0  21  11 3898.09 95.9958  39
   0 -21 -11 4178.15 107.118   2
   0 -21  11 4263.25 99.0578   4
   0 -21 -12 273.002 23.5215  37
   0 -21 -12 259.459 24.1150   2
   0 -21  12 244.844 17.8093   4
   0  21  12 233.641 16.5019  39
   0 -21 -13 2533.67 64.3941   2
   0 -21 -13 2591.03 63.1750  37
   0 -21  13 2657.33 66.3727   3
   0  22   0 17477.9 416.043  12
   0 -22   0 17633.2 417.093  13
   0 -22   0 17817.8 428.748  16
   0  22   0 17488.3 374.395  40
   0  22   0 18285.3 382.918  41
   0 -22   0 17669.4 381.155  37
   0  22   0 17456.1 422.801  10
   0 -22   0 17606.5 421.509  11
   0 -22   0 17352.7 381.569   3
   0 -22   1 207.019 48.7869  16
   0 -22  -1 233.516 46.2764  16
   0  22  -1 231.029 39.9062  12
   0 -22  -1 217.955 43.0796  11
   0 -22   1 219.622 44.0128  11
   0  22   1 176.740 39.1433  12
   0 -22   1 229.969 31.8535  37
   0 -22  -1 229.004 34.0252  37
   0  22   1 227.471 32.2107  41
   0 -22  -1 178.052 39.2806  13
   0 -22   1 151.364 40.0934  13
   0  22   1 177.116 25.2957  40
   0  22   1 234.033 46.7377  10
   0  22  -1 260.649 42.9774  10
   0 -22  -1 263.732 34.2478   3
   0 -22   1 191.786 31.1974   3
   0 -22   2 1684.07 64.6840   3
   0 -22  -2 1701.22 65.4986   3
   0 -22  -2 1843.65 94.7040  16
   0 -22   2 1637.36 84.8208  13
   0  22   2 1916.16 92.0878  12
   0  22  -2 1899.05 85.7626  12
   0 -22  -2 1855.20 87.9437  13
   0  22  -2 1843.67 63.1962  38
   0  22  -2 1700.73 86.5481  10
   0 -22  -2 1848.15 92.8992  11
   0 -22   2 1581.66 85.2169  11
   0 -22  -2 1743.44 65.7782  37
   0 -22   2 1955.84 66.4157  37
   0  22   2 1768.05 64.2720  41
   0  22   2 1863.24 62.3235  40
   0 -22   2 1863.94 96.5781  16
   0  22   3 404.900 32.1485  40
   0  22   3 386.434 34.4172  41
   0  22  -3 370.353 42.1168  12
   0  22   3 348.295 47.5995  12
   0 -22  -3 410.118 52.4198  11
   0 -22   3 395.650 49.7357  11
   0 -22   3 425.045 36.0572  37
   0 -22  -3 423.842 36.9255  37
   0  22   3 343.443 40.9949   7
   0 -22   3 457.398 55.5792   9
   0  22  -3 276.017 42.9469  10
   0 -22  -3 356.213 34.9708   3
   0  22  -3 369.149 32.0335  38
   0 -22  -3 468.645 50.2229  13
   0 -22   3 350.912 34.4113   3
   0 -22  -3 354.426 51.3259  16
   0 -22   3 323.083 50.6426  16
   0  22   4 3582.88 100.405  40
   0  22   4 3502.00 100.445  41
   0  22  -4 3738.26 105.862  41
   0 -22  -4 3892.06 139.633  11
   0  22  -4 3704.51 129.784  10
   0 -22   4 3753.41 133.646  11
   0 -22  -4 3598.28 103.145  37
   0 -22   4 3662.72 102.246  37
   0 -22   4 3435.99 135.180   9
   0 -22   4 3648.40 103.812   3
   0 -22  -4 3525.07 104.065   3
   0  22   4 3533.70 125.778   7
   0  22   4 3646.03 134.402  29
   0  22  -4 3625.27 102.293  38
   0 -22  -4 3539.65 139.206  16
   0 -22  -4 3572.97 126.262  14
   0 -22   4 3639.62 140.325  16
   0  22   4 3643.81 137.545  12
   0 -22  -4 3569.09 129.875  13
   0  22  -5 24.7312 30.7498  10
   0 -22   5-26.1511 39.8039   9
   0 -22  -5 37.5047 30.3253  37
   0  22  -5 24.4370 26.0443  38
   0 -22   5 10.8554 25.4507  37
   0 -22  -5 4.33572 35.9796  11
   0 -22   5 62.2232 36.1615  11
   0  22   5-4.43772 38.0338  12
   0  22  -5-28.5372 42.1938  15
   0 -22  -5 18.1296 41.7697  16
   0  22   5 28.0025 35.1669  29
   0  22   5 1.55863 24.1983  40
   0  22  -5 1.76937 29.6907  41
   0  22   5 19.9117 24.1913  41
   0 -22  -5-7.60484 32.0758  13
   0 -22   5-5.07470 27.8401   3
   0 -22  -5 25.2547 28.7083   3
   0  22  -6 15991.6 348.512  38
   0 -22   6 16311.5 397.525   9
   0  22  -6 15789.6 390.778  15
   0 -22  -6 15675.1 397.363  16
   0 -22  -6 16194.2 352.532   3
   0 -22   6 15740.4 340.499   4
   0 -22   6 16398.4 350.523   3
   0  22  -6 16126.4 351.987  41
   0  22   6 15776.1 345.445  41
   0  22   6 16103.0 347.994  40
   0 -22  -6 15455.7 347.486  37
   0 -22  -6 16263.5 397.498  11
   0 -22   6 15397.4 385.055  11
   0 -22  -6 16243.3 351.406   2
   0  22   6 16189.6 400.373  12
   0 -22   7 113.283 21.7552   4
   0  22  -7 141.949 32.4834  41
   0  22   7 124.677 24.6968  41
   0  22   7 171.213 29.6484  40
   0 -22  -7 178.561 32.3318   2
   0 -22   7 105.822 31.8384   3
   0 -22  -7 147.719 30.5947   3
   0  22  -7 188.875 30.9988  38
   0  22  -8 4115.62 111.968  41
   0  22   8 4056.38 109.661  40
   0  22   8 4031.60 104.386  41
   0 -22  -8 3978.46 111.575   2
   0 -22   8 3914.91 101.818   4
   0 -22   8 4150.08 110.883   3
   0  22  -8 3957.71 109.763  38
   0 -22   9 366.515 34.8542   3
   0 -22   9 394.198 27.2492   4
   0  22  -9 449.227 35.7720  41
   0  22   9 354.237 32.6380  40
   0  22   9 392.603 27.9329  41
   0  22  -9 443.036 34.6614  38
   0 -22  -9 431.395 35.1326   2
   0 -22  -9 409.406 34.7864  37
   0 -22  10 1934.14 56.3532   4
   0 -22 -10 2022.50 63.0552  37
   0  22 -10 1965.13 64.3344  38
   0  22  10 1994.19 64.1372  40
   0  22 -10 1872.24 63.9688  41
   0 -22 -10 2036.69 65.4517   2
   0  22 -11 206.192 24.6245  41
   0 -22 -11 225.301 24.5837  37
   0  22 -11 179.300 24.8539  38
   0 -22 -11 245.856 26.1614   2
   0 -22 -12 3488.16 85.0514  37
   0 -22 -12 3605.89 87.3200   2
   0 -23   0-39.0267 41.5507  16
   0  23   0-16.3954 39.2755  10
   0 -23   0-47.7946 33.4209  13
   0 -23   0-6.49751 28.5949  37
   0 -23   0 27.8857 37.8525  11
   0  23   0 11.0659 31.1158  12
   0  23   0-1.65957 26.2509  41
   0  23   0-10.1652 19.3157  40
   0 -23   0-3.37519 26.8570   3
   0 -23  -1 8745.03 256.473  16
   0 -23   1 9116.28 259.307  16
   0  23  -1 9384.62 212.859  38
   0  23   1 9234.69 210.234  40
   0  23   1 9037.57 215.028  41
   0 -23   1 9180.57 215.191  37
   0 -23  -1 9294.25 216.047  37
   0  23  -1 8891.35 252.074  10
   0  23   1 9114.76 256.271  10
   0 -23  -1 9668.71 257.132  11
   0 -23   1 9175.23 252.333  11
   0  23  -1 9439.92 247.334  12
   0  23   1 9449.56 251.923  12
   0 -23   1 8829.09 246.300  13
   0 -23  -1 9745.45 251.255  13
   0 -23  -1 9516.59 217.737   3
   0 -23   1 9454.99 217.324   3
   0 -23  -2 706.665 66.4081  16
   0 -23   2 695.473 64.5244  16
   0  23  -2 680.724 38.9346  38
   0  23   2 727.061 38.9039  40
   0  23   2 685.022 41.6057  41
   0 -23   2 713.362 42.1418  37
   0 -23  -2 709.514 44.1881  37
   0 -23  -2 730.471 62.8811  11
   0  23   2 741.918 65.1203  10
   0 -23   2 694.809 59.3476  11
   0  23  -2 672.535 57.3400  10
   0 -23  -2 782.621 58.5663  13
   0  23   2 653.022 58.6437  12
   0 -23   2 603.910 55.8006  13
   0  23  -2 667.057 54.4382  12
   0 -23  -2 702.782 43.6842   3
   0 -23   2 642.401 43.1082   3
   0 -23   3 10730.2 288.658  16
   0 -23  -3 10637.4 288.464  16
   0  23  -3 10851.4 239.966  38
   0 -23  -3 10676.1 242.228  37
   0 -23   3 10557.0 240.506  37
   0 -23   3 10245.4 277.611  11
   0  23  -3 10471.8 276.777  10
   0 -23  -3 10616.5 283.529  11
   0  23   3 10695.6 240.832  41
   0  23   3 10420.0 237.930  40
   0 -23   3 10682.8 242.786   3
   0 -23  -3 10340.9 242.877   3
   0  23   3 10176.2 279.645  12
   0 -23   3 10675.2 277.780  13
   0 -23  -3 10781.7 276.101  13
   0 -23  -3 10235.7 271.386  14
   0 -23  -4 98.3132 41.9374  16
   0 -23   4 13.3053 43.3920  16
   0  23   4 64.2509 24.5890  40
   0  23   4 84.9326 24.3466  41
   0  23  -4 57.0893 28.8985  41
   0  23  -4 70.3899 25.7017  38
   0 -23   4 72.0838 27.3749  37
   0 -23  -4 39.0975 28.9863  37
   0 -23   4 107.601 41.2609   9
   0  23  -4 95.2211 35.4065  10
   0 -23  -4 18.6482 30.4556  13
   0 -23   4 88.5858 29.3408   3
   0 -23  -4 78.7728 30.0318   3
   0 -23  -4 38.0326 39.3137  11
   0 -23   4 69.6512 35.0346  11
   0  23   4 17.0323 35.7474  12
   0 -23   5 10374.4 241.012   3
   0 -23  -5 10488.1 242.965   3
   0 -23  -5 10750.3 240.978  37
   0  23  -5 10500.1 239.433  38
   0  23   5 10339.0 237.275  41
   0  23   5 10438.7 238.620  40
   0  23  -5 10775.9 243.655  41
   0  23  -6 398.611 34.4243  38
   0  23   6 316.821 32.7912  40
   0  23   6 380.094 32.3957  41
   0  23  -6 330.855 37.4252  41
   0 -23  -6 308.960 35.4066   3
   0 -23  -6 342.465 36.0600   2
   0 -23   6 333.958 35.6462   3
   0  23  -6 335.071 27.6447  35
   0 -23  -6 339.996 37.0650  37
   0 -23  -7 3808.60 107.884   3
   0 -23   7 3934.05 107.635   3
   0 -23  -7 4051.78 109.492   2
   0  23  -7 3822.83 105.452  38
   0  23  -7 3738.51 107.960  41
   0  23   7 3848.31 101.788  41
   0  23   7 3794.01 105.330  40
   0  23   8 5.58838 24.4133  40
   0  23  -8-1.52440 26.3353  41
   0  23   8 42.2948 19.7976  41
   0 -23   8 15.9342 26.9111   3
   0 -23  -8 25.9885 26.9796   2
   0  23  -8 10.0269 24.4593  38
   0 -23  -9 2646.06 79.8583  37
   0 -23   9 2934.57 82.7704   3
   0 -23  -9 2974.63 84.2303   2
   0  23  -9 2869.13 82.8800  41
   0  23   9 2746.78 80.7454  40
   0  23   9 2697.28 74.2216  41
   0  23  -9 2883.04 81.5922  38
   0  23 -10 218.903 26.1326  41
   0 -23 -10 235.706 26.6571  37
   0  23 -10 219.120 25.7816  38
   0 -23 -10 180.518 24.9328   2
   0  23  10 192.623 24.4621  40
   0  23  11 959.388 37.5548  40
   0  23 -11 1047.01 38.5620  41
   0 -23 -11 987.813 37.0346  37
   0 -23 -11 966.900 38.4008   2
   0  23 -12 4.06897 15.3096  38
   0 -23 -12 18.2950 14.1572  37
   0 -23 -12 2.66085 14.9041   2
   0 -24   0 21530.1 510.782  16
   0  24   0 21738.6 453.532  40
   0  24   0 21790.0 462.585  41
   0 -24   0 21641.9 461.774  37
   0 -24   0 21901.1 463.254   3
   0 -24   0 21868.1 498.363  13
   0  24   0 21438.2 498.331  12
   0  24   0 21431.3 456.504  38
   0 -24   0 22468.1 507.428  11
   0  24   0 21288.7 506.010  10
   0 -24   1 915.104 70.6749  16
   0 -24  -1 901.912 71.9899  16
   0  24  -1 958.095 49.9657  41
   0  24   1 875.794 47.6103  41
   0  24   1 976.375 42.4793  40
   0 -24  -1 881.981 48.4712  37
   0 -24   1 1006.48 50.3099  37
   0 -24  -1 1038.20 50.8429   3
   0 -24   1 965.522 49.1889   3
   0  24   1 822.996 62.1771  12
   0  24  -1 929.868 63.3913  12
   0 -24  -1 892.350 63.3188  13
   0 -24   1 984.508 65.9061  13
   0  24  -1 884.014 42.9194  38
   0 -24   1 943.968 68.3083  11
   0 -24  -1 1073.20 71.7762  11
   0  24   1 1018.99 71.0708  10
   0  24  -1 898.866 66.8765  10
   0 -24   2 14693.5 370.022  16
   0 -24  -2 14623.4 370.589  16
   0  24   2 14667.0 362.497  12
   0 -24  -2 15046.8 358.315  13
   0 -24   2 14718.1 357.685  13
   0 -24  -2 14670.2 322.978  37
   0 -24   2 14704.2 321.877  37
   0  24   2 14675.3 322.487  41
   0  24   2 14591.0 317.584  40
   0 -24  -2 15379.3 368.546  11
   0  24  -2 14306.8 361.239  10
   0  24   2 14329.6 367.565  10
   0 -24   2 13940.6 358.458  11
   0  24  -2 14742.6 319.318  38
   0 -24  -2 14623.3 324.055   3
   0 -24   2 14881.8 323.849   3
   0 -24  -3 167.332 31.1593   2
   0 -24   3 182.778 31.3712   3
   0 -24  -3 189.434 31.9103   3
   0 -24   3 204.127 49.5208  16
   0 -24  -3 180.821 47.3871  16
   0  24  -3 202.318 28.6223  38
   0 -24   3 184.899 30.3347  37
   0 -24  -3 187.517 32.7554  37
   0  24   3 196.007 30.5222  41
   0  24   3 161.618 26.2726  40
   0 -24  -4 6132.78 154.221  37
   0 -24   4 6061.45 151.523  37
   0 -24   4 6478.42 156.219   3
   0 -24  -4 6381.87 156.692   3
   0  24   4 6109.52 151.676  41
   0  24  -4 5966.37 155.660  41
   0  24   4 6264.57 151.127  40
   0  24  -4 6192.07 151.997  38
   0 -24  -5 1530.61 61.7038  37
   0 -24   5 1651.10 63.2734   3
   0 -24  -5 1662.39 64.5153   3
   0  24  -5 1636.52 63.6364  41
   0  24   5 1551.17 58.6337  40
   0  24   5 1534.08 58.4376  41
   0  24  -5 1762.17 61.1531  38
   0  24  -6 707.366 39.4298  38
   0 -24  -6 564.680 40.1129  37
   0  24  -6 666.900 42.3034  41
   0  24   6 642.807 37.7101  40
   0  24   6 621.821 36.1471  41
   0 -24  -6 627.981 41.4049   2
   0 -24   6 606.014 40.4627   3
   0 -24  -6 576.769 40.2285   3
   0  24  -7 1168.06 48.6505  38
   0  24   7 1043.55 43.9181  41
   0  24  -7 1152.27 51.2042  41
   0  24   7 1237.46 49.4106  40
   0 -24  -7 1089.83 50.4521   2
   0 -24   7 1204.37 51.3524   3
   0  24  -8 2667.97 77.9002  38
   0 -24   8 2659.19 79.3341   3
   0  24   8 2770.66 78.4916  40
   0  24  -8 2739.30 80.3727  41
   0  24   8 2585.39 72.7281  41
   0 -24  -8 2593.48 79.9261   2
   0  24   9-9.09150 20.8284  40
   0  24  -9-8.03697 20.9708  38
   0  24  -9 54.8782 23.6376  41
   0 -24  -9-13.6732 23.9455   2
   0 -24   9 32.7695 23.3447   3
   0  24 -10 2243.95 63.0318  38
   0 -24 -10 2274.50 63.0037  37
   0 -24  10 2013.23 62.1788   3
   0  24 -10 2241.58 63.8495  41
   0  24  10 2192.20 62.7407  40
   0 -24 -10 2131.27 63.9415   2
   0 -24 -11 30.9498 17.6171   2
   0  24  11 13.5885 15.8082  40
   0  24 -11-1.50164 15.9675  38
   0 -24 -11 4.25546 16.1195  37
   0  25   0-3.40579 19.6111  40
   0 -25   0-11.0015 30.5553  37
   0  25   0-11.8280 23.0490  38
   0  25   0-19.2515 29.4025  41
   0 -25   0 18.0422 29.7855   3
   0 -25  -1 17834.7 378.342  37
   0 -25   1 17015.5 376.606  37
   0 -25  -1 17701.4 379.476   3
   0 -25   1 17355.6 378.886   3
   0  25  -1 17660.4 378.946  41
   0  25   1 17593.4 377.966  41
   0  25   1 17522.2 370.590  40
   0  25   1 17225.1 370.751  38
   0  25  -1 17568.7 372.999  38
   0 -25   2 2753.55 84.4388  37
   0 -25  -2 2727.14 85.3606  37
   0 -25  -2 2836.24 87.6997   3
   0 -25   2 2799.59 86.3468   3
   0  25   2 2807.95 84.4092  41
   0  25   2 2680.92 78.5598  40
   0  25  -2 2681.74 80.3236  38
   0  25  -3 3973.91 104.432  38
   0 -25  -3 3770.55 107.277  37
   0 -25   3 3781.42 105.525  37
   0 -25   3 3816.93 108.019   3
   0 -25  -3 3942.65 109.560   3
   0  25   3 4013.55 106.277  41
   0  25   3 3874.42 102.805  40
   0 -25  -3 4049.64 108.868   2
   0  25   4 125.521 23.8714  40
   0 -25  -4 123.056 30.1750  37
   0  25  -4 110.758 25.4374  38
   0 -25   4 89.9775 26.1514  37
   0  25  -4 123.186 30.0870  41
   0  25   4 140.586 26.0002  41
   0 -25  -4 129.209 28.9890   2
   0 -25  -4 131.760 30.1552   3
   0 -25   4 198.401 31.2271   3
   0 -25  -5 3289.94 95.9964  37
   0 -25  -5 3500.05 98.5804   3
   0 -25   5 3683.43 98.5141   3
   0  25  -5 3410.38 98.3291  41
   0  25   5 3226.47 92.5808  40
   0  25   5 3321.53 92.6679  41
   0  25  -5 3386.77 94.0863  38
   0  25   6 286.559 28.0682  40
   0  25  -6 270.241 28.7238  38
   0 -25  -6 249.411 31.3637  37
   0  25  -6 241.173 31.9706  41
   0  25   6 290.200 27.2047  41
   0 -25   6 277.610 32.2786   3
   0 -25  -6 275.721 32.0012   3
   0  25  -7 2822.08 80.5309  38
   0 -25  -7 2827.68 82.1759  37
   0 -25   7 2768.36 82.3507   3
   0  25   7 2791.07 77.2509  41
   0  25  -7 2853.33 83.5227  41
   0  25   7 2964.11 81.3292  40
   0 -25  -7 2932.44 84.0499   2
   0  25   8 66.2351 21.2577  40
   0  25  -8 58.4941 21.1176  38
   0  25  -8 115.912 24.2671  41
   0  25   8 88.5363 17.1589  41
   0 -25   8 69.7339 24.0105   3
   0 -25  -8 87.6647 23.9779   2
   0  25  -9 974.520 38.1611  38
   0 -25   9 948.651 38.8274   3
   0  25   9 933.435 37.6022  40
   0  25  -9 934.423 39.4811  41
   0 -25  -9 931.173 39.8449   2
   0  25  10 66.4673 16.8958  40
   0 -25 -10 81.4737 18.1601  37
   0  25 -10 82.5697 17.9920  41
   0 -25 -10 77.4507 18.8189   2
   0 -25  10 104.953 19.0247   3
   0 -26   0 7970.62 188.677  37
   0 -26   0 8078.18 190.103   3
   0  26   0 8257.20 189.902  41
   0  26   0 7857.78 182.316  38
   0 -26   1 962.117 47.3810  37
   0 -26  -1 993.474 48.2540  37
   0 -26   1 994.760 49.2221   3
   0 -26  -1 980.329 48.9973   3
   0  26  -1 1045.35 49.8861  41
   0  26   1 1047.49 40.6570  40
   0  26   1 1055.41 48.2125  41
   0  26   1 976.170 40.9826  38
   0  26  -1 973.680 42.6919  38
   0  26  -2 6261.56 147.844  38
   0  26   2 6291.64 144.077  38
   0 -26   2 6214.17 150.984  37
   0 -26  -2 6064.10 152.080  37
   0 -26   2 6393.78 153.940   3
   0 -26  -2 6087.13 153.205   3
   0  26   2 6149.85 145.956  40
   0  26   2 6163.87 151.703  41
   0 -26  -2 6154.78 151.992   2
   0  26   3 115.838 22.0137  40
   0 -26  -3 119.839 29.8187  37
   0 -26   3 92.0401 26.2887  37
   0  26  -3 177.563 25.5234  38
   0  26   3 124.671 26.2282  41
   0 -26  -3 152.901 29.9859   3
   0 -26   3 135.682 29.1610   3
   0 -26  -3 136.141 27.8217   2
   0  26  -4 4397.64 112.390  38
   0 -26  -4 4495.53 116.518  37
   0 -26   4 4470.59 117.086   3
   0 -26  -4 4418.57 117.271   3
   0  26   4 4352.67 111.318  40
   0  26   4 4433.99 113.383  41
   0  26  -4 4552.40 118.027  41
   0 -26  -4 4379.69 116.403   2
   0  26   5 306.276 27.0193  40
   0  26  -5 380.764 29.7005  38
   0 -26  -5 352.706 33.3044  37
   0 -26  -5 353.706 32.3441   3
   0  26   5 326.492 28.0797  41
   0  26  -5 357.162 33.0268  41
   0 -26   5 297.274 31.7032   3
   0 -26  -6 3917.81 103.219  37
   0 -26   6 4118.97 104.378   3
   0 -26  -6 3768.23 103.409   3
   0  26   6 3824.42 98.5929  41
   0  26  -6 3803.91 104.130  41
   0  26   6 4058.26 101.212  40
   0  26  -6 3989.74 101.122  38
   0  26   7 202.554 23.0257  40
   0  26  -7 210.111 23.2406  38
   0 -26  -7 151.640 25.7186  37
   0  26  -7 188.532 25.8963  41
   0  26   7 201.492 19.9820  41
   0 -26   7 230.272 26.9846   3
   0 -26  -7 191.770 25.6303   2
   0  26  -8 742.199 33.1598  38
   0 -26   8 775.392 35.3957   3
   0  26  -8 777.607 35.7846  41
   0  26   8 780.344 33.7924  40
   0 -26  -8 776.874 36.2603   2
   0  26   9 68.7601 16.8902  40
   0  26  -9 63.7630 16.2068  38
   0  26  -9 85.1231 18.6768  41
   0 -26  -9 47.2597 18.6436   2
   0 -26   9 85.1697 18.8234   3
   0  26 -10 1989.34 52.4012  38
   0 -26 -10 2093.21 54.1318  37
   0 -26  10 2084.99 54.6149   3
   0 -26 -10 2133.81 55.4321   2
   0  26  10 2071.13 53.6903  40
   0  26 -10 1963.70 53.4319  41
   0 -27   0-23.4768 26.3289  37
   0  27   0 6.41193 17.2898  38
   0  27   0-33.7632 24.5513  41
   0 -27   0-36.1769 27.2969   3
   0  27  -1 5692.64 136.377  38
   0 -27   1 5845.59 142.206  37
   0 -27  -1 5812.55 143.086  37
   0 -27  -1 6051.64 145.035   3
   0 -27   1 5840.51 144.223   3
   0  27  -1 5859.56 144.164  41
   0  27   1 5617.13 141.646  41
   0 -27  -1 5928.42 142.105   2
   0  27  -2 428.725 29.1274  38
   0 -27   2 371.432 32.1520  37
   0 -27  -2 404.838 34.3976  37
   0 -27  -2 440.513 34.2504   3
   0 -27   2 393.986 34.2159   3
   0  27   2 397.721 32.0214  41
   0  27   2 439.548 26.7484  40
   0 -27  -2 442.467 32.5533   2
   0  27  -3 7273.07 163.420  38
   0 -27  -3 6955.34 167.194  37
   0 -27   3 7086.26 165.196  37
   0 -27   3 7185.55 168.581   3
   0 -27  -3 7245.68 169.686   3
   0  27   3 7171.48 165.883  41
   0  27   3 6938.19 161.203  40
   0 -27  -3 7025.60 167.842   2
   0  27   4 83.1756 20.4395  40
   0 -27  -4 64.5667 25.6456  37
   0  27  -4 66.4868 19.7700  38
   0  27   4 55.0274 21.4284  41
   0 -27  -4 82.8908 24.5069   2
   0 -27   4 82.2384 25.9487   3
   0 -27  -4 54.7145 24.5593   3
   0 -27  -5 615.385 35.8051  37
   0 -27  -5 614.750 36.3859   3
   0 -27   5 641.993 36.3163   3
   0  27   5 596.636 31.5695  41
   0  27  -5 677.153 37.3019  41
   0  27   5 621.594 32.0115  40
   0  27  -5 680.671 32.8543  38
   0  27   6 100.579 19.5710  40
   0  27  -6 115.485 19.9298  38
   0 -27  -6 65.9827 22.2379  37
   0  27   6 88.1679 17.5196  41
   0  27  -6 93.8276 23.6499  41
   0 -27   6 113.067 23.6059   3
   0  27  -7 491.484 26.4719  38
   0 -27  -7 515.995 30.2764  37
   0 -27   7 519.453 29.7383   3
   0  27  -7 492.149 29.8459  41
   0  27   7 520.118 27.2578  40
   0 -27  -7 505.877 30.4124   2
   0  27   8 21.0814 14.8941  40
   0  27  -8 41.2196 15.0439  38
   0  27  -8 8.79870 16.9749  41
   0 -27   8 49.7272 18.0375   3
   0 -27  -8 10.9327 17.1554   2
   0  27  -9 2659.96 67.4196  38
   0 -27   9 2947.41 70.9383   3
   0  27   9 2887.29 69.3488  40
   0  27  -9 2885.03 70.5876  41
   0 -27  -9 2917.39 71.6076   2
   0 -28   0 9168.62 205.733  37
   0 -28   0 9097.37 207.144   3
   0  28   0 8986.63 205.763  41
   0 -28   0 9241.47 204.013   2
   0 -28   1 1366.96 51.8416  37
   0 -28  -1 1284.25 51.7124  37
   0 -28   1 1484.95 53.4362   3
   0 -28  -1 1355.64 53.2459   3
   0  28  -1 1366.30 52.6426  41
   0  28   1 1438.67 52.6854  41
   0 -28  -1 1442.77 51.5934   2
   0 -28   1 1451.98 49.6615   2
   0  28  -2 5236.94 126.399  38
   0 -28  -2 5449.76 133.258  37
   0 -28   2 5283.72 130.508  37
   0 -28   2 5474.09 133.857   3
   0 -28  -2 5616.02 134.749   3
   0  28   2 5370.26 124.653  40
   0  28   2 5503.63 132.042  41
   0 -28   2 5696.46 128.891   2
   0 -28  -2 5693.90 133.023   2
   0  28   3 166.830 18.8905  40
   0  28  -3 129.598 19.4111  38
   0 -28  -3 145.721 26.0199  37
   0  28   3 203.622 23.9062  41
   0 -28  -3 204.090 26.7715   3
   0 -28  -3 175.722 24.7159   2
   0 -28   3 189.441 26.5746   3
   0  28  -4 995.551 37.6432  38
   0 -28  -4 969.203 42.4039  37
   0 -28   4 1081.88 43.3301   3
   0 -28  -4 1112.58 43.9970   3
   0  28   4 1000.45 39.4670  41
   0  28   4 1009.06 37.0768  40
   0 -28  -4 1107.96 43.1981   2
   0  28   5 52.5018 16.2075  40
   0 -28  -5 4.24110 20.4310  37
   0  28  -5 23.3788 15.3447  38
   0  28   5 15.1277 15.8841  41
   0  28  -5 34.2099 19.9765  41
   0 -28   5 24.6082 20.7016   3
   0 -28  -5 20.7292 19.9790   3
   0 -28  -6 603.187 31.8155  37
   0 -28   6 653.083 31.9517   3
   0  28   6 623.973 26.6755  41
   0  28   6 631.290 28.0026  40
   0  28  -6 675.689 32.5974  41
   0  28  -6 688.589 27.9337  38
   0  28   7 133.522 16.1617  40
   0  28  -7 117.933 15.4139  38
   0 -28  -7 113.566 19.9110  37
   0  28  -7 136.729 19.3846  41
   0 -28   7 132.797 19.0628   3
   0 -28  -7 171.435 20.1513   2
   0 -28   8 1208.88 37.5690   3
   0 -28  -8 1278.57 38.5079   2
   0  28   8 1223.92 35.2878  40
   0  28  -8 1152.56 37.0782  41
   0 -29   0 10.6557 22.5245  37
   0  29   0 9.89508 20.7158  41
   0 -29   0 1.95078 18.2391   2
   0 -29   0-30.8072 22.9553   3
   0 -29  -1 5573.32 131.976  37
   0 -29   1 5493.90 130.498  37
   0 -29   1 5502.88 132.798   3
   0 -29  -1 5482.53 132.819   3
   0  29  -1 5563.59 132.782  41
   0  29   1 5711.68 131.881  41
   0 -29  -1 5618.80 130.536   2
   0 -29   1 5497.73 128.240   2
   0 -29  -2 526.192 32.5311  37
   0 -29  -2 597.577 33.4146   3
   0 -29   2 557.440 33.1498   3
   0  29   2 666.903 32.1581  41
   0  29  -2 614.062 33.5673  41
   0 -29  -2 607.470 31.0341   2
   0 -29   2 589.967 27.5870   2
   0 -29  -3 1456.89 48.7280  37
   0 -29   3 1429.96 48.5445   3
   0 -29  -3 1431.46 48.8324   3
   0  29   3 1321.21 40.0274  40
   0  29   3 1296.41 44.6266  41
   0 -29  -3 1415.18 47.3544   2
   0  29   4 116.375 15.2276  40
   0 -29  -4 120.156 22.1608  37
   0  29   4 109.468 17.4903  41
   0 -29  -4 116.254 21.1330   3
   0 -29  -4 110.614 20.4148   2
   0 -29   4 143.974 21.9159   3
   0 -29  -5 3290.81 85.2711  37
   0 -29   5 3475.02 85.7306   3
   0  29   5 3310.01 80.8377  41
   0  29   5 3330.35 79.9985  40
   0  29  -5 3382.01 85.7729  41
   0 -29  -5 3630.06 86.5896   2
   0  29   6 11.1604 11.8987  40
   0 -29   6 13.3213 16.3238   3
   0  29  -6 18.5434 15.4694  41
   0 -29  -6 17.2120 16.6110  37
   0  29  -7 1697.72 47.1950  41
   0  29   7 1636.64 43.2347  40
   0 -29  -7 1662.97 46.9898  37
   0 -29   7 1797.15 47.4025   3
   0 -30   0 4082.96 97.8842   3
   0 -30   0 4041.98 93.8595   2
   0  30   0 3788.91 95.7363  41
   0 -30   0 3770.40 94.8730  37
   0 -30   1 17.9632 19.1732   3
   0 -30  -1 21.9055 19.9683   3
   0 -30   1 45.7412 14.5917   2
   0 -30  -1 40.0660 16.3364   2
   0  30   1 51.2438 17.8353  41
   0  30  -1 18.4962 17.9167  41
   0 -30  -1 2.66072 18.6447  37
   0 -30  -2 3110.35 78.9050   3
   0 -30   2 3091.40 78.8512   3
   0 -30  -2 3115.04 77.0320   2
   0  30  -2 3026.02 78.3250  41
   0  30   2 2963.99 76.4048  41
   0 -30  -2 2874.43 77.1431  37
   0 -30   3 115.858 19.7103   3
   0 -30  -3 119.550 19.8379   3
   0 -30  -3 132.546 18.7591   2
   0  30   3 116.078 16.8641  41
   0 -30  -3 128.918 19.8145  37
   0 -30   4 2595.84 66.6098   3
   0 -30  -4 2572.58 65.6953   2
   0  30   4 2505.66 62.3936  41
   0 -30  -4 2381.90 65.4904  37
   0 -30  -5 86.5233 15.8774   2
   0 -30   5 86.2954 16.3135   3
   0  30  -5 94.0601 16.6209  41
   0 -30  -5 53.1044 16.4081  37
   0 -31   0 3.80652 11.3063   2
   0 -31   0-16.5763 16.8932   3
   0  31   0 14.2016 14.4868  41
   0 -31   1 3929.32 89.4326   3
   0 -31  -1 3877.38 89.3227   3
   0 -31  -1 3717.25 85.8443   2
   0  31   1 3676.97 87.3465  41
   0  31  -1 3843.48 88.7583  41
   0 -31  -2 37.1129 13.2645   2
   0 -31   2 45.0210 15.9654   3
   0 -31  -2 70.8105 15.7940   3
   0  31  -2 55.5692 15.0388  41
   0  31   2 55.1533 13.6051  41
   0 -31  -2 30.7567 14.9531  37
   0 -31   3 2474.58 61.8856   3
   0  31   3 2376.49 58.3261  41
   0 -31  -3 2575.91 60.6225   2
   0 -31  -3 2284.28 60.6992  37
   1   0 -17-1.92941 20.6013  43
   1   0 -17-18.7125 19.9301  21
  -1   0  17-1.99659 20.1416   4
  -1   0  17-15.6806 23.6967   6
   1   0 -17-1.86938 20.4075   5
   1   0 -16 1027.57 45.9829  43
   1   0 -16 991.474 45.3026  21
  -1   0  16 1030.18 47.1154   4
  -1   0  16 945.543 49.7232   6
   1   0 -16 1040.46 45.3335   5
   1   0 -15-15.2826 29.6816  21
  -1   0  15-3.24909 29.5010   4
   1   0 -15 24.1448 28.9495   5
   1   0 -15 3.08541 30.9192  43
   1   0 -14 8932.25 210.354   5
  -1   0  14 8997.22 212.570   4
   1   0 -14 8845.63 210.819  43
   1   0 -13 4.61727 41.7776  32
   1   0 -13-19.5578 29.0773  38
  -1   0  13-69.0137 45.9000   9
   1   0 -13 18.1335 45.7313  20
   1   0 -13-49.5805 44.3834  14
  -1   0  13 4.48835 40.0378   8
  -1   0  13 4.59538 44.7609   7
   1   0 -13-10.5478 33.5845  43
   1   0 -13 62.7470 46.0544   1
   1   0 -13 48.7732 31.6688   5
  -1   0  12 13826.0 353.115   8
  -1   0  12 14310.7 352.009   9
   1   0 -12 14144.0 307.191  38
   1   0 -12 14268.6 308.417   2
   1   0 -12 14309.1 356.175   1
  -1   0  12 13994.4 353.887   7
   1   0 -12 14408.2 359.734  32
   1   0 -12 12962.2 338.824  14
   1   0 -12 13698.9 308.774   5
   1   0 -12 13561.0 309.510  43
   1   0 -11-6.36497 24.8604   5
  -1   0  11-19.1176 43.4786   7
   1   0 -11 9.63190 30.0844  43
   1   0 -11-38.5469 36.2020  14
   1   0 -11-7.58350 25.4853   2
   1   0 -11 23.5321 37.5811   1
   1   0 -11-14.3919 26.5866  38
  -1   0  11-18.3467 39.5714   9
   1   0 -10 5562.03 133.163  43
   1   0 -10 5198.44 128.833  38
   1   0 -10 5129.02 131.324   5
   1   0 -10 5232.98 164.025   1
  -1   0  10 5262.75 161.320   7
   1   0 -10 5008.79 135.525  15
   1   0 -10 5226.16 152.573  14
  -1   0   9-19.7177 36.2119   7
   1   0  -9 5.20971 25.1670  43
   1   0  -9-12.3441 36.6163   1
   1   0  -9-13.4629 19.5288  38
   1   0  -9 7.07668 29.9010  14
   1   0  -9 1.58539 20.7553  15
  -1   0   8 13327.2 301.384   7
   1   0  -8 12572.7 305.112   1
   1   0  -8 13033.5 281.291  15
   1   0  -8 12961.7 293.137  14
  -1   0   8 12422.6 299.395   8
  -1   0   7 11.5838 28.5600   7
  -1   0   7 13.6066 27.8869   8
   1   0  -7-3.23348 23.5374  14
   1   0  -7 22.5121 34.0505   1
   1   0  -7 10.0616 15.8898  15
  -1   0   6 3602.04 100.153   8
   1   0  -6 3594.58 95.0629  14
   1   0  -6 3457.56 86.9281  15
  -1   0   6 3509.30 98.9221   7
   1   0  -6 3474.56 97.3707  13
   1   0  -6 3581.96 105.988   1
  -1   0   5 15.4040 18.3483   8
  -1   0   5 17.5769 19.8294   7
   1   0  -5 23.5872 17.8092  13
   1   0  -5-8.28693 17.4064  14
   1   0  -5 7.77107 22.9114   1
   1   0  -4 1862.26 60.9336   1
  -1   0   4 1876.23 50.1932  12
   1   0  -4 1903.19 54.5459  13
   1   0  -4 1827.98 51.9680  14
  -1   0   4 1925.51 55.6740   7
  -1   0   4 1825.47 55.9582   8
   1   0  -4 1809.71 53.8346  27
   1   0  -3-0.67081 14.2525  13
   1   0  -3-1.12542 12.2460  14
   1   0  -3 7.05552 20.2588   1
  -1   0   3 4.29489 14.4146   7
   1   0  -3-0.66248 14.0755  27
  -1   0   3-1.42806 10.9295  12
  -1   0   2 90559.7 1743.34   7
   1   0  -2 85805.0 1742.94  28
   1   0  -2 87192.3 1742.06  27
   1   0  -2 83520.7 1747.76  32
   1   0  -2 87892.4 1735.61  15
   1   0  -2 88027.4 1740.37  14
  -1   0   2 89701.6 1739.24  12
   1   0  -2 84116.2 1748.23   1
   1   0  -1 11.6316 11.5275  32
   1   0  -1 9.09778 10.7212   1
   1   0  -1 3.45773 10.5578  24
  -1   0   1 9.55613 4.81482  12
   1   0  -1 3.43102 8.40228  30
   1   0  -1 9.39813 5.47759  27
   1   0  -1-4.41068 5.68416  28
   1   0  -1 10.8991 9.66143  20
   1   0   0 160361. 3181.87  20
   1   0   0 161762. 3181.88  42
   1   0   0 160811. 3181.64  30
   1   0   0 158473. 3181.90  24
   1   0   0 161318. 3182.22  32
  -1   0  -1 20.9579 7.87712  14
  -1   0  -1 0.29350 5.92241  13
   1   0   1 6.03984 10.7666  42
   1   0   1 0.98996 10.5794  30
   1   0   1 11.0234 6.82725   7
   1   0   1 6.53990 5.19011   8
  -1   0  -1-2.24800 4.84741  11
   1   0   1 8.20192 3.19075   9
  -1   0  -1 0.21474 4.67816  28
  -1   0  -2 18330.6 377.015  14
   1   0   2 18458.7 380.057  42
  -1   0  -2 18815.2 374.424  11
  -1   0  -2 18244.9 374.794  28
  -1   0  -2 18545.0 375.819  13
   1   0   2 18301.4 376.288   7
   1   0   2 18780.1 374.381   8
  -1   0  -3 4.08464 13.6712  28
  -1   0  -3 10.1129 15.6575  13
  -1   0  -3 20.2063 15.1102  14
   1   0   3 4.54673 12.9321   8
   1   0   3 6.07455 15.7604   7
  -1   0  -4 62165.6 1265.21  28
   1   0   4 63938.3 1264.58   8
  -1   0  -4 63670.8 1265.82  13
  -1   0  -4 62654.7 1266.45  14
   1   0   4 62751.3 1266.58   7
  -1   0  -5-6.12831 18.6931  28
  -1   0  -5 24.2802 20.5508  14
  -1   0  -5 1.24600 19.4359  13
   1   0   5-1.18549 17.7201   8
   1   0   5 21.1874 20.8820   7
  -1   0  -6 72652.1 1451.80  27
  -1   0  -6 71704.2 1452.10  28
   1   0   6 73288.2 1451.68   8
  -1   0  -6 71630.4 1452.59  13
  -1   0  -6 71111.0 1452.55  14
   1   0   6 70864.5 1453.66   7
  -1   0  -7 1.87811 22.6447  28
  -1   0  -7-26.0809 24.4972  27
  -1   0  -7-1.90128 23.1043  14
  -1   0  -7 28.5909 23.8133  13
   1   0   7 18.6629 21.6573   8
   1   0   7 2.03912 24.2602   7
  -1   0  -8 7262.35 185.890  27
  -1   0  -8 7443.14 187.668  28
   1   0   8 7326.62 186.779   8
  -1   0  -8 7300.38 187.728  13
   1   0   8 7287.31 189.625   7
  -1   0  -9 2.70533 25.0438  27
  -1   0  -9 7.28308 25.4828  15
   1   0   9 31.9167 25.8601   9
   1   0   9 2.97116 29.2886   7
   1   0   9-10.9122 25.0276   8
  -1   0  -9 8.29409 26.7115  13
  -1   0 -10 5924.03 166.283  15
  -1   0 -10 5663.88 171.068  27
   1   0  10 6174.68 180.388   7
   1   0  10 6163.39 169.038   9
   1   0  10 6165.97 174.426   8
   1   0  10 5785.99 193.945  42
  -1   0 -10 5704.43 139.217  38
   1   0  11-1.62829 23.9602   4
  -1   0 -11-28.5070 38.4281  14
   1   0  11-20.1121 35.7085   7
   1   0  11-3.66557 32.3822   8
  -1   0 -11 9.72306 28.1362  43
   1   0  11 10.3949 49.8021  42
  -1   0 -11 31.2827 21.3909  38
  -1   0 -11-14.5718 38.1055  27
   1   0  11 13.1720 31.4217   9
  -1   0 -11-36.8524 31.5566  15
   1   0  12 3788.59 134.112   9
   1   0  12 4002.40 142.168   8
  -1   0 -12 4047.30 106.568  38
  -1   0 -12 3996.18 143.045  27
  -1   0 -12 3801.73 129.911  15
  -1   0 -12 3778.31 139.701  14
   1   0  12 4013.36 165.345  42
  -1   0 -12 4087.18 113.421  43
   1   0  12 4019.15 147.201   7
   1   0  13 21.0597 38.0737   6
   1   0  13 23.1182 48.2266  42
   1   0  13-18.4830 35.2740   9
  -1   0 -13-12.5260 40.3410  14
  -1   0 -13-4.25601 24.6645  38
  -1   0 -13-54.1763 41.9799   1
  -1   0 -13 8.84794 30.8425  43
  -1   0 -13-34.4862 41.3067  27
  -1   0 -13 38.4270 31.8303   5
   1   0  13-42.3947 31.9640   4
   1   0  13-34.1816 39.0204   8
   1   0  13-47.2541 40.4996   7
   1   0  14 3151.94 107.067   6
  -1   0 -14 3461.51 99.3936   5
   1   0  14 3309.41 99.8053   4
  -1   0 -14 3337.68 99.4148  43
   1   0  15-7.55403 36.8269   6
   1   0  15-25.1985 31.3538   4
  -1   0 -15 39.0191 30.2330   5
  -1   0 -15-36.9301 32.9179  43
  -1   0 -16 3356.49 87.5646  43
  -1   0 -16 3146.01 85.9778   5
   1   0  16 3021.28 91.1915   6
   1   0  16 3106.92 86.3709   4
   1   0  16 3018.96 84.8989  39
  -1   0 -17 22.8396 19.5630  21
  -1   0 -17 6.88165 19.8509  43
   1   0  17 31.4524 22.3992   6
  -1   0 -17-18.3306 19.4613   5
   1   0  17-1.74019 19.7739   4
   1   0  17 7.62363 20.8060  31
  -1  -1  17 1194.93 47.8884   6
   1   1 -17 1383.18 45.7857   5
   1  -1 -17 1276.78 45.3510   5
   1   1 -17 1368.27 45.4741  21
  -1  -1  17 1315.82 46.0678   4
  -1   1  17 1310.32 46.0046   4
   1  -1 -17 1253.39 45.7799  43
   1  -1 -16 68.6850 26.1149   5
  -1  -1  16 123.688 31.9925   6
   1   1 -16 43.6637 26.2020   5
   1   1 -16 85.7856 26.4491  21
  -1   1  16 101.874 28.1202   4
  -1  -1  16 103.316 27.6048   4
   1  -1 -16 107.491 28.4587  43
   1   1 -15 2014.74 70.3530   5
   1  -1 -15 2103.67 71.0799   5
   1   1 -15 2017.34 71.1481  21
   1  -1 -15 2159.32 72.6963  43
  -1   1  15 2087.19 72.5697   4
  -1  -1  15 2033.96 71.9678   4
   1  -1 -14 434.217 40.7508  43
  -1   1  14 334.592 39.0562   4
  -1  -1  14 362.987 37.9886   4
   1  -1 -14 370.062 38.5885   5
   1   1 -14 433.961 39.6273   5
   1   1 -13 5112.49 170.853  27
   1   1 -13 5134.85 132.492  38
   1  -1 -13 4839.49 132.201   5
   1   1 -13 4945.16 132.908   5
  -1  -1  13 5007.17 172.562   7
  -1   1  13 5015.05 173.470   7
  -1  -1  13 5033.94 169.793   9
  -1   1  13 5023.07 169.002   9
  -1   1  13 5059.56 172.766   8
  -1  -1  13 5073.50 171.964   8
   1   1 -13 5222.76 174.707  20
   1  -1 -13 4762.57 160.106  14
   1  -1 -13 5105.22 134.732  43
   1  -1 -13 4970.70 173.025  32
  -1  -1  13 5011.59 133.656   4
   1   1 -13 5008.18 171.356   1
   1   1 -12 1033.45 71.3283  14
   1  -1 -12 1079.91 69.0104  14
  -1  -1  12 1009.17 74.9358   9
  -1   1  12 1117.59 75.9936   9
  -1   1  12 1043.78 76.6278   8
   1  -1 -12 1051.40 53.1237  43
   1   1 -12 1082.43 78.2317   1
   1  -1 -12 1006.32 50.6240   2
   1  -1 -12 1059.92 51.6448  38
   1   1 -12 685.270 74.0073  27
  -1  -1  12 1034.16 76.3902   7
  -1   1  12 1139.22 79.9175   7
   1   1 -12 1085.33 53.5043   5
   1  -1 -12 1009.82 80.3163  32
   1   1 -12 1019.12 51.3857  38
   1  -1 -11 11040.5 247.553  38
   1   1 -11 10664.5 246.997  38
   1   1 -11 10973.9 289.560   1
   1   1 -11 11173.8 249.098   2
   1  -1 -11 11149.7 249.476   2
   1   1 -11 11025.1 250.636   5
   1  -1 -11 11152.8 250.858  43
  -1  -1  11 11506.4 288.071   9
  -1  -1  11 11260.2 289.217   7
  -1   1  11 11180.7 290.040   7
   1   1 -11 11113.0 279.827  14
   1  -1 -11 10829.5 277.067  14
   1  -1 -10 1506.76 54.8583  38
   1   1 -10 1465.76 54.5059  38
   1   1 -10 1702.54 84.5236   1
   1  -1 -10 1515.11 55.6505   2
   1   1 -10 1621.92 59.0268   5
   1  -1 -10 1543.69 60.2856  15
   1   1 -10 1671.14 76.2596  14
   1  -1 -10 1573.23 72.6971  14
   1   1 -10 1575.81 61.3478  15
   1  -1 -10 1594.88 58.2388  43
  -1  -1  10 1601.32 80.5134   9
  -1   1  10 1468.05 79.1652   7
  -1  -1  10 1631.98 80.9269   7
  -1  -1   9 20012.0 463.288   8
  -1  -1   9 20920.4 465.239   7
  -1   1   9 20854.3 466.476   7
   1   1  -9 20478.3 433.131  38
   1  -1  -9 20806.4 433.012  38
   1  -1  -9 21450.2 437.443  43
   1  -1  -9 20862.0 441.945  15
   1   1  -9 20511.1 457.066  14
   1   1  -9 20776.7 442.393  15
   1  -1  -9 20898.8 456.187  14
   1   1  -9 20445.2 470.001   1
  -1  -1   8 627.885 46.8742   8
   1   1  -8 573.982 50.1912   1
   1   1  -8 600.134 33.9589  15
   1  -1  -8 676.684 35.4266  15
   1   1  -8 573.622 42.1781  14
   1  -1  -8 553.871 40.5893  14
  -1  -1   8 699.773 47.1844   7
  -1   1   8 602.399 46.7129   7
  -1   1   7 39333.4 793.307   7
  -1  -1   7 38242.0 790.909   7
   1  -1  -7 38081.9 789.627  13
  -1   1   7 36626.1 791.116   8
  -1  -1   7 39107.1 792.218   8
   1   1  -7 38215.3 775.480  15
   1  -1  -7 37851.7 784.375  14
   1   1  -7 37834.3 785.805  14
   1   1  -7 37390.7 796.676   1
  -1  -1   6 12635.3 278.125   7
  -1   1   6 12830.5 279.288   7
  -1   1   6 12837.4 279.841   8
   1   1  -6 11532.1 273.827  27
   1  -1  -6 12425.2 276.532  13
  -1  -1   6 12399.9 278.460   8
   1  -1  -6 12684.9 272.909  14
   1   1  -6 12489.4 265.219  15
   1   1  -6 12798.9 274.479  14
   1   1  -6 12421.1 284.499   1
  -1  -1   5 8745.40 191.664   7
  -1   1   5 8380.47 192.113   7
   1   1  -5 8414.63 189.795  27
  -1  -1   5 8447.36 192.124   8
  -1   1   5 8712.68 187.176  12
   1  -1  -5 8464.97 190.185  13
   1   1  -5 8348.53 188.029  14
   1   1  -5 8486.64 181.607  15
   1  -1  -5 8507.22 187.251  14
   1   1  -5 7966.06 196.218   1
  -1   1   4 1288.40 44.1580   7
  -1  -1   4 1275.86 42.5499   7
  -1   1   4 1271.23 39.9342  12
   1  -1  -4 1198.66 41.6203  13
  -1  -1   4 1211.81 42.5571   8
   1   1  -4 1274.01 49.3885   1
   1   1  -4 1265.69 35.4204  15
   1  -1  -4 1264.82 39.7321  14
   1   1  -4 1300.18 41.4564  14
   1   1  -3 2340.22 66.9026   1
   1   1  -3 2227.40 52.8364  15
   1   1  -3 2279.88 58.2131  14
   1  -1  -3 2287.91 58.9129  13
   1   1  -3 2220.22 59.7925  28
  -1   1   3 2353.21 61.7024   7
  -1  -1   3 2301.42 59.4617   7
  -1  -1   3 2278.05 60.3125   8
   1   1  -2 566.500 21.5118  28
   1  -1  -2 582.620 21.6672  27
  -1   1   2 614.385 17.9123  10
   1   1  -2 605.076 16.9186  15
   1  -1  -2 602.032 18.7336  14
   1   1  -2 584.423 21.0268  14
   1  -1  -2 586.327 22.5357  16
   1   1  -2 625.252 28.4789   1
   1  -1  -2 643.215 21.0130  13
  -1   1   2 637.959 20.7508  12
   1  -1  -2 595.729 28.7901  32
  -1  -1   2 609.487 21.1730   7
  -1  -1   2 579.251 21.8744   8
   1  -1  -1 244949. 4997.15  24
  -1   1   1 239235. 4992.63  10
   1  -1  -1 245704. 4997.42  32
   1  -1  -1 256537. 4991.61  13
  -1   1   1 245802. 4994.09  12
   1  -1  -1 267624. 4994.34  16
   1  -1  -1 261175. 4994.13  27
   1   1  -1 263715. 4992.71  28
   1   1  -1 241539. 4997.03  20
   1   1  -1 240268. 4997.13  30
   1   1  -1 240805. 4997.08   1
  -1  -1   1 260157. 4992.26   7
  -1  -1   0 6.75553 2.97257   9
   1   1   0 1.22320 8.34196  42
   1   1   0 6.18886 8.66967  20
   1  -1   0 6.82488 9.45438  32
   1  -1   0 2.51004 8.40898  24
  -1   1   0 1.85052 2.69323  14
   1   1   0 12.6224 5.26076  29
   1   1   0 8.89119 7.36527  30
   1   1   1 37468.2 766.257  42
   1   1   1 37517.3 766.100  30
   1   1   1 38651.2 761.573   7
  -1   1  -1 37715.8 762.972  14
  -1  -1  -1 38391.9 764.048  13
  -1   1  -1 38152.0 761.428  13
   1  -1   1 38201.2 763.131   8
   1  -1   1 38526.4 761.149   9
   1   1   1 38379.8 759.451   8
  -1  -1  -1 38213.3 761.074  27
  -1  -1  -1 38878.7 762.579  11
  -1  -1  -2 21.3550 10.2314  27
  -1  -1  -2 22.9232 10.6790  28
  -1   1  -2 20.6929 10.5733  28
  -1  -1  -2 33.2411 13.1315  14
  -1   1  -2 22.5453 10.2351  13
  -1  -1  -2 25.4444 11.9025  13
  -1   1  -2 33.1865 11.9654  14
   1  -1   2 31.6161 10.7425   8
   1   1   2 18.3633 9.42611   8
   1   1   2 49.6171 11.2997   7
  -1  -1  -2 21.6277 11.0859  11
   1  -1   2 28.6357 9.25988   9
   1   1   2 18.5037 16.1459  42
   1   1   3 84009.3 1689.15   7
  -1   1  -3 84619.8 1689.49  14
  -1  -1  -3 84867.5 1690.41  14
  -1  -1  -3 84879.8 1688.05  11
   1   1   3 85881.4 1686.84   8
   1  -1   3 84238.8 1685.97   9
   1  -1   3 82981.6 1688.32   8
  -1  -1  -3 86173.5 1688.12  27
  -1   1  -3 85137.8 1688.16  28
  -1  -1  -3 85841.5 1688.18  28
  -1   1  -3 83814.0 1688.19  13
  -1  -1  -3 83739.6 1689.32  13
   1   1   4 1013.04 38.6084   7
   1   1   4 1012.77 36.4547   8
   1  -1   4 973.805 37.0636   8
  -1  -1  -4 938.739 36.6596  28
  -1  -1  -4 994.759 37.2475  27
  -1   1  -4 956.074 37.2243  28
  -1   1  -4 1054.56 38.9097  14
  -1  -1  -4 984.440 38.8769  14
  -1  -1  -4 1036.52 38.5186  13
  -1   1  -4 1032.06 38.2324  13
   1   1   5 47022.0 951.656   7
   1  -1   5 46475.6 949.369   8
   1   1   5 47159.0 948.696   8
  -1  -1  -5 47411.5 949.623  27
  -1   1  -5 46268.9 950.061  28
  -1  -1  -5 46013.8 949.626  28
  -1   1  -5 46507.6 950.839  14
  -1  -1  -5 47415.6 951.685  14
  -1   1  -5 47370.0 950.513  13
  -1  -1  -5 46535.2 950.678  13
   1   1   6 21042.7 443.916   7
   1   1   6 20876.3 440.328   8
   1  -1   6 21334.8 441.799   8
  -1  -1  -6 20570.2 440.782  28
  -1  -1  -6 20553.0 440.642  27
  -1   1  -6 20735.7 441.637  28
  -1   1  -6 20799.0 442.025  14
  -1  -1  -6 19955.1 441.229  14
  -1  -1  -6 20942.4 442.696  13
  -1   1  -6 20946.2 441.940  13
   1   1   7 10685.8 249.350   7
   1   1   7 10921.1 245.978   8
   1  -1   7 10782.1 246.020   8
   1  -1   7 10344.4 241.403   9
  -1   1  -7 10671.4 246.582  28
  -1   1  -7 10635.5 245.488  27
  -1  -1  -7 10335.9 244.245  27
  -1   1  -7 10356.0 245.414  14
  -1  -1  -7 10612.0 246.935  13
  -1   1  -7 10730.6 246.589  13
   1   1   8 86.9323 30.0866   7
   1   1   8 153.514 29.8134   8
   1  -1   8 163.296 29.9685   8
   1  -1   8 95.0605 25.5072   9
  -1   1  -8 101.970 30.0598  28
  -1  -1  -8 89.9706 26.9725  27
  -1   1  -8 70.9835 28.1058  27
  -1   1  -8 64.6538 25.6766  15
  -1  -1  -8 86.5367 30.1972  13
  -1   1  -8 95.1422 30.5000  14
  -1   1  -8 75.7090 27.6548  13
  -1  -1  -9 237.299 39.1056  13
   1  -1   9 266.867 35.4997   8
   1   1   9 368.951 40.7204   7
  -1   1  -9 323.888 23.4045  38
  -1   1  -9 292.283 34.2315  15
  -1   1  -9 191.256 33.1746  27
  -1  -1  -9 187.827 35.5867  27
  -1   1  -9 263.587 37.9503  28
   1   1   9 478.649 41.5272   8
   1  -1   9 290.482 33.0699   9
   1   1  10 17203.2 416.921  42
  -1   1 -10 17085.0 391.506  27
  -1  -1 -10 16242.9 387.699  27
   1   1  10 16318.7 393.982   7
  -1   1 -10 16293.1 352.028  38
  -1  -1 -10 16401.5 351.011  38
  -1   1 -10 16579.2 381.166  15
  -1  -1 -10 16846.2 382.023  15
   1  -1  10 16948.7 357.562   4
   1   1  10 16752.6 389.281   8
   1   1  10 16597.4 382.591   9
   1  -1  10 16680.3 390.171   8
   1  -1  10 16419.4 383.167   9
  -1   1 -11 6674.34 197.693  27
  -1  -1 -11 6793.31 197.638  27
   1  -1  11 6387.79 200.972   7
   1   1  11 6871.34 204.207   7
  -1   1 -11 6923.43 161.386  38
  -1  -1 -11 6864.47 159.891  38
  -1  -1 -11 6582.06 195.813  14
  -1   1 -11 6813.94 188.425  15
  -1  -1 -11 7063.03 190.320  15
  -1  -1 -11 6726.39 165.947  43
   1   1  11 7141.81 225.868  42
   1   1  11 6946.18 198.678   8
   1  -1  11 6620.21 196.811   8
   1   1  11 6688.23 191.044   9
   1  -1  11 7113.08 194.195   9
   1   1  12 1581.57 85.3599   8
   1   1  12 1715.04 82.7266   9
   1  -1  12 1546.42 85.2112   8
   1  -1  12 1705.63 83.0790   9
   1  -1  12 1646.75 64.1241   4
   1   1  12 1692.39 106.338  42
  -1  -1 -12 1699.31 66.2890  43
   1   1  12 1564.64 90.1754   7
   1  -1  12 1668.22 92.2052   7
  -1  -1 -12 1708.12 58.3897  38
  -1   1 -12 1535.75 77.4982  15
  -1  -1 -12 1587.70 79.0480  15
  -1  -1 -12 1600.62 86.7942  14
  -1   1 -12 1731.45 87.6846  14
  -1   1 -12 1585.89 85.1931  27
  -1  -1 -12 1828.80 92.1526  27
  -1   1 -12 1553.35 58.3494  38
   1  -1  13 5321.44 179.341   8
   1   1  13 5578.85 172.506   9
   1  -1  13 5477.73 172.174   9
   1   1  13 5901.47 183.599   8
   1   1  13 5923.10 207.414  42
  -1  -1 -13 5811.84 147.447  43
  -1   1 -13 5751.19 146.766   5
   1  -1  13 5752.12 156.749   6
  -1  -1 -13 5430.36 145.292   5
  -1   1 -13 5290.93 179.926  14
  -1  -1 -13 5624.58 180.827  14
  -1   1 -13 5735.30 187.043   1
   1  -1  13 5681.16 147.585   4
   1   1  13 5660.54 147.415   4
  -1   1 -13 5829.97 141.175  38
  -1   1 -13 5899.48 185.890  27
  -1  -1 -13 5704.00 183.384  27
   1   1  13 5487.52 185.878   7
   1  -1  13 5527.39 186.710   7
   1  -1  14 206.570 42.8703   6
  -1  -1 -14 378.739 40.5931  43
  -1   1 -14 304.212 38.2198   5
  -1  -1 -14 278.175 38.4997   5
   1  -1  14 217.917 36.9699   4
   1   1  14 254.854 36.9440   4
  -1  -1 -15 6590.87 161.657   5
  -1   1 -15 6572.18 161.320   5
   1  -1  15 6700.88 170.421   6
  -1  -1 -15 6863.96 162.980  43
   1   1  15 6865.46 164.213   4
   1  -1  15 6552.30 163.554   4
  -1  -1 -16 7.13621 25.1855  43
   1  -1  16 6.29534 24.6521   4
  -1   1 -16-5.78520 23.8227   5
  -1  -1 -16 31.2799 24.2586   5
   1   1  16 4.99215 24.4361   4
   1  -1  16 14.7006 29.3236   6
   1  -1  16 31.8791 22.1379  39
   1   1  16 4.77171 23.7272  39
   1  -1  17 2926.89 79.4021   6
  -1  -1 -17 2937.74 76.3561  43
  -1   1 -17 3122.98 76.4220   5
  -1  -1 -17 3010.06 76.1956   5
   1   1  17 2807.50 78.1889  31
  -1   1 -17 3117.40 76.9582  21
   1  -1  17 2907.19 76.2024   4
   1   1  17 2910.37 75.9657   4
   1  -2 -17 497.920 30.5009  43
   1   2 -17 560.443 30.6122  21
  -1  -2  17 502.908 30.2412   4
   1   2 -17 498.459 29.4020   5
  -1  -2  17 558.228 33.5469   6
   1  -2 -16 3635.26 99.6240  43
   1   2 -16 3900.07 100.498  21
  -1  -2  16 3859.73 101.139   4
  -1  -2  16 3571.14 104.101   6
   1   2 -16 3770.48 99.4433   5
   1  -2 -15 1324.30 58.1410  43
   1   2 -15 1510.89 59.2862  21
  -1  -2  15 1482.25 59.8272   4
   1   2 -15 1538.09 58.9627   5
   1   2 -14 320.458 34.6885  38
  -1  -2  14 366.577 36.6446   4
   1   2 -14 325.321 36.0071   5
   1  -2 -14 376.485 39.4907  43
   1   2 -13 125.221 50.5659  27
   1  -2 -13 77.3285 49.5703  32
   1   2 -13 84.3164 31.5382  38
  -1   2  13 94.8268 45.4374   9
  -1  -2  13 107.769 47.4324   9
   1   2 -13 158.682 46.4542  20
   1  -2 -13 80.4532 42.1482  20
   1  -2 -13 62.9706 38.2441  14
   1  -2 -13 65.9657 33.5597  43
  -1   2  13 102.681 43.8193   7
  -1  -2  13 176.477 45.6843   7
  -1   2  13 99.5993 46.0482   8
  -1  -2  13 40.3514 45.7722   8
   1   2 -13 129.542 32.3147   5
  -1  -2  13 39.1322 29.2074   4
   1   2 -13 178.336 51.4750   1
   1  -2 -13 83.9459 29.3556   2
   1   2 -12 11367.7 298.031  14
   1  -2 -12 10938.1 292.188  14
  -1  -2  12 12051.9 307.600   9
  -1   2  12 11592.7 304.154   9
  -1   2  12 11502.2 307.084   8
   1  -2 -12 11727.9 265.340  43
   1  -2 -12 11929.3 264.468   2
   1   2 -12 11146.6 306.257   1
   1  -2 -12 11710.0 262.114  38
   1  -2 -12 11981.1 312.294  32
   1   2 -12 11694.5 265.044   5
  -1  -2  12 11601.7 307.780   7
  -1   2  12 11614.4 309.996   7
   1   2 -12 11970.0 264.098  38
   1   2 -11 735.614 59.3210  14
   1  -2 -11 877.549 60.4558  14
   1  -2 -11 739.609 43.6124  43
   1   2 -11 936.859 70.2222   1
   1  -2 -11 871.661 44.8190   2
   1  -2 -11 783.099 42.5398  38
  -1  -2  11 775.015 64.6692   9
  -1   2  11 793.566 63.8420   8
  -1   2  11 950.617 70.7805   7
  -1  -2  11 836.618 67.2169   7
   1   2 -11 816.629 63.3247  27
   1   2 -11 883.432 47.1978   5
   1   2 -11 802.684 44.9229  38
   1   2 -10 19008.8 398.124   5
  -1  -2  10 19424.2 434.060   7
  -1   2  10 19052.2 435.381   7
  -1  -2  10 18984.1 431.780   9
   1   2 -10 17505.8 425.980  27
   1   2 -10 18695.1 395.032  38
   1  -2 -10 18460.4 394.114  38
   1  -2 -10 18895.1 397.903  43
   1  -2 -10 17994.4 402.845  15
   1  -2 -10 18540.1 421.248  14
   1   2 -10 18375.4 423.974  14
   1   2 -10 18165.8 404.262  15
   1  -2 -10 19085.6 396.912   2
   1   2 -10 18899.7 436.589   1
  -1   2   9 4556.41 136.509   7
  -1  -2   9 4308.11 132.475   7
  -1  -2   9 4041.42 130.605   8
   1   2  -9 3856.67 127.256  27
   1  -2  -9 4305.97 104.973  38
   1   2  -9 4175.23 105.373  38
   1   2  -9 4324.75 137.378   1
   1  -2  -9 4099.02 108.149  43
   1   2  -9 3998.41 107.471  43
   1   2  -9 4205.74 127.264  14
   1  -2  -9 4188.72 124.000  14
   1   2  -9 4265.96 113.612  15
   1  -2  -9 4015.66 110.595  15
  -1   2   8 42282.3 881.565   7
  -1  -2   8 42130.0 879.020   7
  -1  -2   8 42003.3 879.358   8
   1  -2  -8 42270.7 877.506  13
   1   2  -8 40917.6 876.043  27
   1   2  -8 42649.6 861.386  15
   1   2  -8 41913.1 874.049  14
   1  -2  -8 42006.3 871.213  14
   1   2  -8 42857.0 885.713   1
  -1  -2   7 6149.23 157.975   7
  -1   2   7 6483.84 161.869   7
  -1  -2   7 6168.92 158.970   8
   1  -2  -7 6208.49 157.416  13
   1   2  -7 5922.29 155.387  27
   1   2  -7 5966.17 163.177   1
   1  -2  -7 6127.53 151.877  14
   1   2  -7 6234.48 155.220  14
   1   2  -7 6189.97 144.936  15
  -1  -2   6 20708.1 447.229   8
   1   2  -6 20584.5 452.576   1
  -1   2   6 21335.0 442.951  12
   1  -2  -6 20899.4 445.351  13
  -1   2   6 21166.8 449.267   7
  -1  -2   6 20668.1 445.971   7
   1  -2  -6 21174.7 441.392  14
   1   2  -6 21389.6 435.481  15
   1   2  -6 21084.0 444.065  14
  -1  -2   5 1034.38 42.5863   8
   1   2  -5 1015.15 48.2247   1
   1  -2  -5 1020.99 42.0178  13
  -1   2   5 1150.00 41.1027  12
  -1   2   5 989.289 43.8626   7
  -1  -2   5 1082.25 42.4454   7
   1   2  -5 1035.76 34.9123  15
   1  -2  -5 1112.22 40.0803  14
   1   2  -5 1117.45 41.9483  14
  -1  -2   4 17289.4 364.535   8
   1   2  -4 17031.2 369.357   1
   1  -2  -4 17511.1 362.960  13
  -1   2   4 17631.7 361.878  12
   1   2  -4 17290.0 362.830  14
   1   2  -4 17677.6 356.768  15
   1  -2  -4 17347.8 359.725  14
  -1   2   4 17830.5 366.683   7
  -1  -2   4 17233.6 362.982   7
  -1  -2   3 2665.63 67.2039   7
  -1   2   3 2801.22 71.0321   7
   1   2  -3 2751.25 68.2839  14
   1  -2  -3 2729.75 64.3109  14
   1   2  -3 2707.79 62.8581  15
  -1  -2   3 2729.16 69.0621   8
  -1   2   3 2665.24 67.1731  12
   1  -2  -3 2702.48 67.1594  13
   1   2  -3 2785.79 74.6879   1
   1   2  -3 2705.27 68.4683  28
  -1   2   2 23515.3 458.929  10
   1  -2  -2 22154.3 461.006  11
   1   2  -2 22777.6 454.707  10
  -1  -2   2 22308.4 460.885   8
   1  -2  -2 22589.3 465.224  32
  -1  -2   2 22614.0 459.159   7
   1   2  -2 23156.3 458.656  15
   1  -2  -2 22693.0 456.397  14
   1   2  -2 22830.0 460.617  28
   1   2  -2 22878.3 465.594   1
  -1   2   2 23222.8 461.782  12
   1  -2  -2 22616.3 458.910  13
  -1   2   1 76.3031 12.8728  12
   1  -2  -1 79.1847 12.5051  24
  -1   2   1 56.3265 11.5004  10
  -1  -2   1 35.9656 10.4491   9
   1  -2  -1 54.1010 12.2005  16
  -1   2   1 44.5491 8.54003  15
   1  -2  -1 38.1155 14.5855  32
   1   2  -1 72.6002 13.2511   1
  -1  -2   1 40.8732 8.29057   8
  -1  -2   1 41.4201 6.20793   7
   1  -2   0 105341. 2046.81  11
   1  -2   0 103630. 2052.24  24
  -1  -2   0 102853. 2048.66   9
   1  -2   0 107204. 2051.66   9
  -1  -2   0 101048. 2046.37   8
   1   2   0 102198. 2052.05  20
  -1   2   0 104093. 2046.92  14
  -1   2   0 105045. 2050.51  15
   1  -2   0 101287. 2052.29  32
   1   2   0 103675. 2052.15  42
   1   2   0 98838.9 2050.66  29
   1   2   0 102564. 2051.95  30
   1   2   0 105988. 2048.67  12
   1  -2   1 51.9506 9.45892   9
   1   2   1 56.3604 10.9053  42
  -1  -2  -1 67.0145 11.0308  13
  -1   2  -1 67.2687 8.66157  14
  -1  -2  -1 56.4642 7.73471  27
   1   2   1 63.2195 6.92101   7
   1  -2   1 56.4041 10.6760   8
   1   2   1 59.8184 10.3107  12
  -1  -2  -1 71.8995 11.3225  11
   1   2   1 66.9497 11.3283  30
  -1  -2  -1 70.8686 7.78461  16
  -1   2  -1 55.5529 11.2281  15
   1   2   2 28361.5 571.649  42
  -1   2  -2 28652.7 568.545  14
  -1  -2  -2 28301.2 568.670  11
  -1  -2  -2 28059.4 569.928  13
  -1   2  -2 28182.3 566.887  13
  -1  -2  -2 28165.3 570.724  14
   1   2   2 28207.5 567.444   7
   1  -2   2 28368.2 566.909   9
   1  -2   2 27511.3 568.752   8
  -1  -2  -2 28155.4 566.930  27
  -1  -2  -3 3531.66 87.6222  14
  -1   2  -3 3611.44 86.2307  14
  -1  -2  -3 3451.33 85.0872  11
  -1   2  -3 3598.30 84.8190  13
  -1  -2  -3 3590.00 87.0198  13
   1   2   3 3487.86 85.3777   7
   1   2   3 3675.61 83.3629   8
   1  -2   3 3544.70 83.4323   9
   1  -2   3 3546.24 85.7033   8
  -1   2  -3 3611.98 85.5123  28
  -1  -2  -3 3562.12 84.6863  27
  -1   2  -4 108161. 2158.62  14
  -1  -2  -4 107762. 2159.78  14
  -1  -2  -4 108613. 2158.21  11
  -1   2  -4 107755. 2158.08  28
  -1  -2  -4 108054. 2157.38  27
   1  -2   4 107314. 2158.16   8
   1  -2   4 109338. 2155.93   9
   1   2   4 106887. 2156.04   8
  -1  -2  -4 107856. 2159.42  13
  -1   2  -4 108164. 2157.66  13
   1   2   4 110046. 2159.15   7
  -1   2  -5 647.701 34.4488  28
  -1  -2  -5 665.225 33.3517  27
   1  -2   5 661.514 34.5057   8
   1   2   5 651.174 32.9292   8
   1  -2   5 663.234 32.2984   9
  -1  -2  -5 659.148 36.4977  14
  -1   2  -5 685.773 35.1588  14
  -1   2  -5 672.844 33.6569  13
  -1  -2  -5 650.442 34.9753  13
   1   2   5 701.739 36.0983   7
  -1   2  -6 41945.0 874.416  28
  -1  -2  -6 41747.3 872.706  27
   1  -2   6 42760.8 870.909   9
   1  -2   6 42584.3 874.578   8
   1   2   6 43233.4 873.102   8
  -1   2  -6 42559.9 874.562  14
  -1   2  -6 42818.5 874.219  13
  -1  -2  -6 43018.4 875.889  13
   1   2   6 43249.3 876.711   7
  -1  -2  -7 13952.4 319.337  27
  -1   2  -7 14228.1 322.149  28
   1  -2   7 14148.7 317.265   9
   1  -2   7 14977.6 323.070   8
   1   2   7 14318.5 319.839   8
  -1   2  -7 14406.6 321.587  14
  -1   2  -7 14265.5 318.801  15
  -1   2  -7 14136.6 320.433  13
  -1  -2  -7 14844.8 324.000  13
   1   2   7 14449.9 324.773   7
  -1   2  -8 3663.86 112.209  28
  -1  -2  -8 3462.62 108.739  27
  -1   2  -8 3664.77 111.563  27
  -1   2  -8 3610.14 107.721  15
  -1   2  -8 3490.23 110.518  14
   1   2   8 3526.91 109.582   8
   1  -2   8 3657.50 111.334   8
   1  -2   8 3552.30 107.160   9
  -1  -2  -8 3527.66 111.913  13
   1   2   8 3732.89 114.259   7
  -1   2  -9 482.698 44.8990  28
  -1   2  -9 498.908 44.3650  27
  -1  -2  -9 524.054 43.5739  27
   1   2   9 522.119 47.7900   7
  -1   2  -9 636.405 45.7111  15
   1  -2   9 606.309 44.2673   9
   1  -2   9 578.007 46.4114   8
   1   2   9 556.197 44.4118   8
  -1   2  -9 519.796 28.5630  38
  -1  -2  -9 508.102 46.1486  13
   1  -2  10 7825.23 186.124   4
  -1  -2 -10 7848.08 217.700  13
  -1   2 -10 8055.92 209.059  15
  -1  -2 -10 7920.96 216.408  14
  -1  -2 -10 7837.01 214.883  27
  -1   2 -10 8038.72 217.261  27
   1   2  10 7814.22 220.929   7
   1  -2  10 8035.23 211.832   9
   1   2  10 7364.33 211.824   8
   1  -2  10 7869.20 215.716   8
   1   2  10 7479.96 207.469   9
  -1  -2 -10 8402.36 181.651  38
  -1   2 -10 8226.84 183.056  38
   1   2  10 8729.16 242.390  42
  -1   2 -11 334.813 28.2373  38
   1  -2  11 354.169 42.7116   9
   1   2  11 271.758 38.6122   9
   1  -2  11 145.876 33.9281   4
  -1  -2 -11 270.421 45.0386  14
   1   2  11 307.114 43.9453   8
   1  -2  11 354.370 47.1336   8
   1   2  11 344.863 49.8241   7
  -1  -2 -11 320.610 27.4131  38
  -1  -2 -11 375.509 33.9991  43
   1   2  11 410.926 61.9647  42
  -1  -2 -11 342.577 42.4012  15
  -1   2 -11 331.716 41.8299  15
  -1  -2 -11 320.212 48.5697  27
  -1   2 -11 372.996 46.1029  27
  -1   2 -12 2696.95 114.978  27
  -1  -2 -12 2858.08 116.057  27
  -1   2 -12 2690.79 82.0000  38
   1  -2  12 2816.38 96.6656   6
  -1   2 -12 2783.30 87.2778   5
  -1   2 -12 2781.49 118.791   1
   1  -2  12 2683.49 108.059   9
   1   2  12 2848.43 115.487   8
   1   2  12 2856.19 109.982   9
   1  -2  12 2740.05 114.705   8
   1   2  12 2730.31 87.2779   4
   1  -2  12 2736.45 87.4120   4
  -1   2 -12 2760.13 105.340  15
  -1  -2 -12 2904.89 106.939  15
  -1  -2 -12 2900.86 116.113  14
  -1  -2 -12 2731.13 87.7356  43
   1   2  12 2786.01 134.599  42
  -1  -2 -12 2795.39 80.3320  38
   1   2  12 2759.11 120.011   7
   1  -2  13-31.8706 37.2000   6
  -1   2 -13-17.9215 39.9667   1
   1  -2  13 37.3423 32.6641   9
  -1   2 -13 25.2193 41.2701  14
  -1  -2 -13-74.8039 44.0735  14
  -1   2 -13 2.94401 25.8162  38
   1  -2  13 10.9567 27.7590   4
   1   2  13-1.86899 28.0795   4
  -1   2 -13-3.45020 28.8685   5
   1   2  13-16.8959 49.5094  42
   1   2  13-25.6033 40.5464   8
   1   2  13 28.6821 42.0231   7
   1  -2  13-4.69466 39.3882   7
   1  -2  13-4.30299 36.1021   8
  -1   2 -13-26.0729 40.9388  27
  -1  -2 -13-21.4417 39.3417  27
  -1  -2 -13-8.74002 31.9634  43
  -1  -2 -14 13949.5 308.863  43
  -1   2 -14 13937.4 303.152  38
   1  -2  14 13729.1 310.432   4
   1   2  14 14020.2 311.369   4
   1  -2  14 13934.5 318.678   6
  -1   2 -14 13911.1 308.121   5
   1  -2  15-6.22625 29.7055   4
   1   2  15-20.2180 29.2403   4
  -1   2 -15 50.9951 29.7116   5
   1  -2  15 20.2120 35.7951   6
  -1  -2 -15-15.9281 29.2964  43
  -1  -2 -16 3051.91 84.2713  43
   1   2  16 3026.84 84.6960   4
   1  -2  16 3061.45 85.3864   4
  -1   2 -16 3169.92 84.0456   5
   1  -2  16 2978.94 89.1351   6
   1   2  16 2929.52 83.7804  39
   1   2  17 11.1524 16.3106  39
  -1   2 -17-4.94965 19.0642  21
   1   2  17 3.67933 19.1250  31
   1  -2  17-0.90999 19.3017  31
   1  -2  17 40.9173 20.7516   6
  -1   2 -17 19.3408 18.2324   5
   1   2  17-21.5492 17.9350   4
   1  -2  17-22.5724 19.8028   4
  -1  -2 -17 14.9481 19.0397  43
   1  -3 -17 446.529 27.1331   5
  -1  -3  17 400.906 29.1042   6
   1   3 -17 408.735 26.2353   5
  -1   3  17 395.358 28.7533   6
   1   3 -17 431.697 26.9600  21
   1  -3 -17 421.559 26.5323  21
  -1  -3  17 422.789 27.6508   4
   1  -3 -17 381.790 26.9645  43
   1   3 -16 202.270 27.9824   5
  -1  -3  16 215.331 32.4728   6
  -1   3  16 186.149 31.9299   6
   1   3 -16 194.757 27.9263  21
   1  -3 -16 190.273 28.2900  21
  -1  -3  16 167.180 28.4237   4
   1  -3 -16 246.305 29.0149  43
   1   3 -16 208.941 29.0485  43
   1   3 -15 1870.75 64.3787   5
   1   3 -15 1691.42 64.4593  43
   1  -3 -15 1733.60 64.8022  43
   1  -3 -15 1800.41 64.6882  21
   1   3 -15 1926.39 66.0580  21
  -1  -3  15 1763.08 65.2939   4
   1  -3 -14 1894.52 69.3361  43
   1   3 -14 1819.32 68.8773  43
   1   3 -14 1802.21 67.0511  38
  -1  -3  14 1993.54 69.9590   4
   1  -3 -14 1736.19 66.4245   5
   1   3 -14 1851.84 67.6992   5
  -1   3  13 10428.4 291.769   7
  -1  -3  13 11548.4 294.675   7
   1   3 -13 10674.3 287.081  27
   1  -3 -13 10121.2 273.063  14
   1   3 -13 10489.0 243.396   5
   1  -3 -13 10490.8 242.981   5
  -1   3  13 10435.9 285.072   9
  -1  -3  13 10074.4 282.767   9
  -1   3  13 10711.7 290.470   8
   1  -3 -13 10199.5 285.169  20
   1   3 -13 10560.5 288.670  20
   1  -3 -13 10655.6 243.658  43
   1   3 -13 10871.7 244.694  43
   1  -3 -13 10504.7 288.090  32
   1   3 -13 10588.6 289.984  32
   1  -3 -13 10399.7 242.525   2
   1  -3 -13 10680.0 287.843   1
   1   3 -13 10188.9 285.625   1
  -1  -3  13 11016.5 245.486   4
   1   3 -13 10524.7 242.421  38
  -1  -3  12-12.6283 44.9454   7
  -1   3  12-12.8806 44.2783   8
  -1   3  12-17.7044 45.4808   7
  -1  -3  12-28.7508 45.5861   9
  -1  -3  12-22.0395 31.6327   4
   1   3 -12 63.5282 33.3469   5
   1  -3 -12 21.6840 28.2543   5
   1   3 -12 4.43564 48.1487  32
   1  -3 -12 82.3158 50.1322  32
   1   3 -12 37.4322 31.4312  43
   1  -3 -12 31.8631 34.2455  43
   1   3 -12-24.3599 44.4982  27
   1  -3 -12 13.8762 37.5341  14
   1   3 -12-4.85723 32.0147  38
   1  -3 -12-21.7876 30.4351   2
   1  -3 -12 16.9047 42.4720   1
   1   3 -12 63.8035 47.3564   1
   1   3 -11 16665.0 391.828  14
   1  -3 -11 16361.5 385.041  14
  -1   3  11 16437.5 398.460   8
  -1  -3  11 16552.2 396.875   9
   1  -3 -11 15506.0 395.305   1
   1  -3 -11 16000.4 356.649   2
   1   3 -11 16746.9 399.811   1
  -1   3  11 17047.4 402.931   7
  -1  -3  11 16521.9 397.060   7
   1   3 -11 16482.4 356.351  38
   1   3 -11 16425.3 395.546  27
   1  -3 -11 16421.1 400.215  32
   1   3 -11 16541.0 402.421  32
   1   3 -11 16254.5 357.216   5
   1   3 -11 16859.2 359.139  43
   1  -3 -11 17054.5 358.811  43
   1  -3 -11 16485.2 355.063  38
   1  -3 -10 3545.21 103.857  15
   1  -3 -10 3499.12 117.105  14
   1   3 -10 3516.15 121.989  14
   1   3 -10 3460.03 104.956  15
  -1  -3  10 3651.30 126.639   9
  -1  -3  10 3727.41 128.368   8
  -1   3  10 3385.62 126.009   8
   1  -3 -10 3635.14 128.833   1
   1   3 -10 3684.95 129.714   1
   1  -3 -10 3534.85 98.1193   2
  -1   3  10 3827.61 131.434   7
  -1  -3  10 3449.27 124.276   7
   1   3 -10 3543.04 97.7800  38
   1  -3 -10 3622.48 99.1033   5
   1   3 -10 3691.72 99.7713   5
   1  -3 -10 3697.87 97.5878  38
   1   3 -10 3627.95 126.755  27
   1   3 -10 3616.98 99.3787  43
   1  -3 -10 3811.79 101.290  43
  -1  -3   9 32149.3 690.760   8
   1  -3  -9 32067.6 656.750  38
   1   3  -9 32096.9 657.564  38
   1   3  -9 32760.5 660.481  43
   1  -3  -9 32510.7 660.175  43
   1   3  -9 31370.0 692.834   1
   1  -3  -9 31557.1 692.765   1
  -1  -3   9 32062.0 689.022   7
  -1   3   9 32369.9 692.927   7
   1  -3  -9 31670.2 679.512  14
   1   3  -9 31616.1 667.908  15
   1   3  -9 32260.4 685.184  14
   1  -3  -9 32078.1 687.848  13
   1   3  -9 31405.1 686.846  27
   1  -3  -8 1106.15 63.4344   1
   1   3  -8 1076.16 61.4359   1
  -1  -3   8 1068.21 56.8939   7
  -1   3   8 1068.45 60.1817   7
   1   3  -8 1058.05 46.4443  15
   1  -3  -8 1030.60 51.6206  14
   1   3  -8 1053.34 54.6261  14
  -1  -3   8 1083.26 59.5788   8
   1  -3  -8 1043.25 57.5667  13
   1   3  -8 942.511 54.8124  27
   1   3  -7 19480.0 410.914  15
   1   3  -7 19216.6 421.555  14
   1  -3  -7 19585.8 417.602  14
  -1  -3   7 19470.8 425.053   8
  -1  -3   7 19282.2 422.922   7
  -1   3   7 19612.1 427.140   7
   1  -3  -7 19810.5 423.390  13
   1  -3  -7 19402.5 429.126   1
   1   3  -7 20037.1 430.551   1
   1   3  -6 8179.48 180.846  15
   1  -3  -6 8073.15 185.854  14
   1   3  -6 8184.32 189.352  14
  -1  -3   6 8252.65 191.941   8
  -1   3   6 7959.16 192.854   7
  -1  -3   6 8009.10 189.609   7
   1  -3  -6 7994.91 189.268  13
  -1   3   6 8225.67 188.391  12
   1   3  -6 7960.88 195.475   1
   1  -3  -6 8028.69 196.476   1
   1   3  -5 2728.13 69.7354  15
   1  -3  -5 2726.64 72.3260  14
   1   3  -5 2619.97 75.6395  14
  -1  -3   5 2663.41 77.1282   8
  -1   3   5 2727.89 79.2861   7
  -1  -3   5 2653.76 75.6148   7
  -1   3   5 2694.39 75.1202  12
   1  -3  -5 2523.83 74.8700  13
   1  -3  -5 2824.47 83.1756   1
   1   3  -5 2563.44 80.3017   1
   1   3  -4 3173.88 76.6321  15
   1  -3  -4 3134.23 77.5376  14
   1   3  -4 3109.81 81.8439  14
  -1  -3   4 3366.02 81.8803   7
  -1   3   4 3120.95 84.8334   7
  -1  -3   4 3124.40 82.4887   8
  -1   3   4 3236.95 81.7059  12
   1  -3  -4 3014.96 80.3880  13
   1   3  -4 3347.20 87.6860   1
   1  -3  -4 3201.56 88.3437   1
   1   3  -3 10865.0 235.158   1
   1  -3  -3 11306.1 236.564   1
   1   3  -3 10849.8 231.564  14
   1   3  -3 11097.8 227.088  15
   1  -3  -3 11191.1 226.528  14
  -1   3   3 11255.4 228.825  10
   1  -3  -3 10270.2 230.895  11
  -1  -3   3 10877.7 229.486   7
  -1  -3   3 10869.8 231.420   8
   1   3  -3 10669.5 223.376  10
   1   3  -3 11004.1 231.381  28
   1  -3  -3 10564.1 229.181  13
  -1   3   3 11154.0 232.232  12
  -1  -3   2 209.544 14.4359   7
  -1  -3   2 185.563 17.3487   9
  -1  -3   2 219.654 16.5044   8
   1   3  -2 199.338 21.2199  32
   1  -3  -2 205.502 21.1434  32
   1  -3  -2 241.062 21.3268   1
   1   3  -2 225.786 20.4311   1
   1  -3  -2 210.024 11.7210  14
   1   3  -2 215.286 18.4878  15
   1  -3  -2 203.667 19.7983  20
   1   3  -2 221.242 20.3767  20
   1  -3  -2 187.939 13.9657  13
  -1   3   2 214.024 19.8398  12
  -1   3   2 209.845 17.0170  10
   1   3  -2 234.988 13.7314  10
   1  -3  -2 228.218 17.2775  11
   1   3  -1 13750.5 286.781  24
   1  -3  -1 14068.4 286.924  24
  -1  -3   1 13975.0 282.162   7
  -1  -3   1 13714.9 286.655   9
  -1  -3   1 13872.9 284.600   8
   1   3  -1 14749.9 285.098  10
  -1   3   1 13326.9 288.074  10
   1  -3  -1 14032.4 284.954  11
   1   3  -1 13440.9 286.641  30
   1  -3  -1 14129.3 286.955  30
   1   3  -1 14221.3 281.454  12
  -1   3   1 13527.4 288.965  12
   1  -3  -1 14093.7 282.527  13
   1  -3  -1 14255.8 287.232   1
   1   3  -1 14317.3 287.113   1
   1   3  -1 14158.0 287.237  32
   1  -3  -1 14054.1 287.455  32
   1   3  -1 14096.8 287.837  15
  -1   3   1 13954.7 285.846  15
   1   3  -1 14128.5 286.766  20
   1  -3  -1 13939.0 286.706  20
  -1  -3   0 1039.04 25.8841   8
   1  -3   0 1001.33 30.9888   9
  -1  -3   0 1053.63 28.3733   9
   1  -3   0 1042.01 29.2130  20
   1   3   0 1070.51 29.5412  20
  -1   3   0 1080.47 29.8932  15
   1   3   0 1057.38 29.1055  30
  -1   3   0 1067.75 28.0551  29
   1  -3   0 989.022 28.9520  30
   1   3   0 927.129 29.7713  29
   1   3   0 1122.63 27.5327  12
   1  -3   0 1014.31 29.0423  24
   1   3   0 1054.63 29.7118  24
   1  -3   0 1007.36 29.4478  32
   1   3   0 999.517 29.4312  32
   1  -3   0 1050.80 26.6555  11
   1   3   0 1173.28 30.5208  10
  -1   3   0 1057.77 31.2577  10
   1  -3   0 1016.00 29.0218  42
   1  -3   1 79989.4 1581.67  24
   1  -3   1 79928.3 1581.60   9
   1  -3   1 79274.7 1581.28  42
   1   3   1 79671.8 1581.25  42
   1  -3   1 79573.0 1581.04  30
   1   3   1 78123.3 1581.12  30
  -1  -3  -1 80949.9 1579.56  16
  -1   3  -1 77569.2 1581.97  15
  -1   3  -1 79200.5 1579.25  14
  -1  -3  -1 77786.1 1582.73  11
   1   3   1 79605.0 1581.44  12
  -1  -3  -1 78268.1 1583.29  13
   1   3   1 81346.7 1577.29   7
   1   3   2 1401.53 38.6072   7
  -1  -3  -2 1372.38 38.7607  27
  -1  -3  -2 1409.18 40.0839  16
  -1  -3  -2 1472.39 42.0110  11
   1  -3   2 1270.57 41.5782  42
   1   3   2 1364.41 42.1303  42
  -1   3  -2 1440.12 41.9302  15
  -1   3  -2 1442.83 40.1288  14
  -1  -3  -2 1421.38 42.4561  13
   1  -3   2 1395.82 39.8691   9
  -1  -3  -3 11105.8 237.464  11
  -1  -3  -3 11325.9 238.771  13
   1  -3   3 11113.9 235.665   9
   1  -3   3 11020.9 237.340   8
   1   3   3 11078.8 236.471   7
  -1   3  -3 10892.9 237.725  15
  -1   3  -3 11360.7 236.987  14
  -1  -3  -3 11189.0 239.221  14
  -1  -3  -3 11404.9 236.098  27
  -1  -3  -4 1564.56 50.7557  11
   1   3   4 1558.42 53.1406  12
  -1  -3  -4 1566.85 52.4074  13
   1  -3   4 1589.34 49.1537   9
   1  -3   4 1573.27 50.9367   8
   1   3   4 1656.48 48.9241   8
   1   3   4 1529.94 50.9825   7
  -1  -3  -4 1536.77 52.6997  14
  -1   3  -4 1648.25 51.1748  14
  -1  -3  -4 1572.49 49.8709  27
  -1   3  -4 1533.80 50.1845  28
  -1  -3  -5 99289.6 1961.75  11
  -1  -3  -5 97498.8 1962.43  13
  -1  -3  -5 97724.3 1959.52  27
  -1   3  -5 98580.0 1961.17  28
  -1   3  -5 96677.8 1960.28  15
  -1   3  -5 98020.8 1960.78  14
   1   3   5 97481.1 1961.90   7
   1   3   5 97914.8 1958.53   8
   1  -3   5 98224.1 1961.41   8
   1  -3   5 97337.3 1958.30   9
  -1  -3  -6 9284.45 216.638  13
  -1   3  -6 9110.46 215.232  28
  -1  -3  -6 9211.05 213.579  27
  -1   3  -6 9424.11 215.187  14
  -1   3  -6 9302.46 214.311  15
   1   3   6 9449.34 217.134   7
   1  -3   6 9294.10 215.335   8
   1  -3   6 9240.46 212.629   9
   1   3   6 9224.76 212.866   8
  -1  -3  -7 55726.8 1125.78  13
  -1   3  -7 54891.0 1124.84  28
  -1  -3  -7 55087.5 1122.30  27
  -1   3  -7 53768.3 1120.89  15
  -1   3  -7 54641.4 1123.61  14
   1   3   7 54087.4 1125.63   7
   1  -3   7 55640.7 1120.57   9
   1  -3   7 55557.1 1124.46   8
   1   3   7 54415.4 1121.11   8
  -1   3  -8 6.91553 24.6955  14
  -1  -3  -8-2.45410 25.7598  13
   1  -3   8 2.39237 26.4701   8
   1   3   8 2.27553 24.4590   8
   1   3   8-12.7245 28.1579   7
  -1  -3  -8 20.4947 25.8947  27
  -1   3  -8 17.1160 26.2821  28
  -1   3  -8 10.6916 24.4589  15
   1  -3   8-4.32457 22.7754   9
  -1  -3  -9 13827.5 327.064  13
  -1   3  -9 13551.3 324.016  14
  -1  -3  -9 13532.6 324.123  14
  -1   3  -9 13979.1 318.985  15
   1   3   9 13652.3 328.751   7
  -1   3  -9 13688.0 293.679  38
  -1  -3  -9 13807.6 323.957  27
  -1   3  -9 13428.4 325.818  28
  -1   3  -9 13580.7 325.326  27
   1   3   9 14122.7 324.102   8
   1  -3   9 13796.0 320.718   9
   1  -3   9 13995.2 326.491   8
   1  -3  10 6350.49 182.663   9
   1   3  10 6709.57 188.842   8
   1  -3  10 6655.27 190.243   8
   1   3  10 7509.54 214.494  42
   1  -3  10 7585.32 216.919  42
   1   3  10 6197.20 190.964   7
  -1   3 -10 7008.41 184.223  15
  -1  -3 -10 6518.32 188.850  14
  -1   3 -10 6643.87 156.407  38
  -1   3 -10 6511.06 190.453  28
  -1   3 -10 6422.92 188.994  27
  -1  -3 -10 6618.43 188.499  27
  -1  -3 -10 6518.65 153.456  38
  -1  -3 -10 6714.12 192.234  13
   1  -3  11 5199.47 157.667   9
   1   3  11 5106.55 155.912   9
   1   3  11 5127.33 161.689   8
   1  -3  11 5423.52 166.241   8
  -1   3 -11 5023.66 127.581  38
  -1  -3 -11 4906.98 163.319  13
  -1   3 -11 5170.11 154.206  15
  -1  -3 -11 4753.67 151.285  15
  -1  -3 -11 4972.64 160.787  14
   1   3  11 4893.48 165.353   7
  -1  -3 -11 4931.16 160.698  27
  -1   3 -11 5059.80 164.091  27
  -1  -3 -11 5084.87 124.668  38
  -1   3 -11 5227.70 132.586  43
  -1  -3 -11 5093.13 131.890  43
   1   3  11 5198.22 182.907  42
   1  -3  11 5536.76 186.449  42
   1   3  12 241.616 37.7461   6
   1  -3  12 191.483 36.9336   6
  -1   3 -12 184.464 27.1343  38
   1   3  12 212.621 38.9280   9
   1  -3  12 242.631 40.0921   9
  -1  -3 -12 241.175 33.6742   5
  -1   3 -12 166.144 30.4925   5
  -1  -3 -12 186.321 46.4251  14
  -1   3 -12 146.502 42.1481   1
  -1  -3 -12 253.626 49.3225   1
  -1   3 -12 200.437 33.3730  43
  -1  -3 -12 207.120 33.2676  43
   1   3  12 160.463 54.8985  42
   1  -3  12 140.550 55.2787  42
   1   3  12 209.774 45.1192   7
   1   3  12 170.610 39.5963   8
   1  -3  12 166.143 41.7631   8
  -1   3 -12 182.578 42.9670  27
  -1  -3 -12 186.717 39.5666  27
  -1   3 -12 165.025 35.6861  15
  -1  -3 -12 229.220 37.8619  15
   1  -3  13 1224.93 78.5287   8
   1   3  13 1240.48 76.4232   8
   1  -3  13 1233.04 72.2115   9
  -1   3 -13 1344.74 80.9897  14
  -1  -3 -13 1220.16 79.1407  14
  -1  -3 -13 1326.82 57.6022  43
   1  -3  13 1182.96 88.4114  42
   1   3  13 1391.33 93.7761  42
  -1   3 -13 1348.61 58.5120  43
   1   3  13 1100.43 81.1150   7
  -1   3 -13 1377.92 84.0507   1
  -1  -3 -13 1291.55 82.7311   1
   1   3  13 1326.98 57.9380   4
  -1   3 -13 1354.94 53.2765  38
  -1  -3 -13 1236.12 76.4689  27
  -1   3 -13 1319.88 80.4919  27
  -1  -3 -13 1269.19 57.3755   5
  -1   3 -13 1383.90 58.5572   5
   1  -3  13 1290.15 64.8030   6
   1   3  13 1363.26 66.2773   6
  -1  -3 -14 85.6490 32.5087  43
  -1   3 -14 153.120 35.1003  43
  -1   3 -14 131.834 30.2706  38
   1   3  14 152.516 38.6567   6
   1  -3  14 146.857 40.1220   6
   1   3  14 77.8406 31.1966   4
  -1   3 -14 129.293 32.7734   5
   1  -3  15 4495.89 123.588   6
   1   3  15 4485.51 123.290   6
  -1   3 -15 4446.65 115.456   5
   1  -3  15 4381.66 117.352   4
   1   3  15 4151.59 116.679   4
  -1   3 -15 4512.81 116.877  43
  -1  -3 -15 4501.68 116.807  43
   1   3  16 16.8292 23.2547   4
   1  -3  16 16.1244 24.7671   4
  -1   3 -16 22.0524 22.5808   5
  -1   3 -16 16.0090 23.8831  43
  -1  -3 -16 6.78583 25.1467  43
   1   3  16 28.9632 24.3733  39
   1  -3  16 4.13919 28.0216   6
   1   3  16 41.0642 28.3360   6
   1   3  17 2538.73 70.4468  31
  -1  -3 -17 2646.81 68.8174  43
  -1   3 -17 2754.90 68.5157   5
  -1  -3 -17 2614.52 67.9965   5
   1  -3  17 2556.39 70.9121   6
   1   3  17 2709.78 71.4554   6
   1   3  17 2488.80 67.3308  39
   1   3  17 2478.28 67.3480   4
   1  -3  17 2628.36 69.5226   4
  -1  -3 -17 2755.68 68.7211  21
  -1   3 -17 2748.92 68.8997  21
   1  -4 -17 381.151 24.6669  21
   1   4 -17 399.409 25.7219  21
  -1   4  17 403.188 28.5620  39
   1  -4 -17 434.696 26.9211  43
  -1  -4  17 419.777 26.8883   4
  -1  -4  17 403.982 28.0610   6
   1  -4 -17 439.595 26.1790   5
   1   4 -17 394.278 25.6327   5
  -1   4  17 364.392 27.2701   6
   1  -4 -16 999.919 42.9108  43
   1   4 -16 995.484 43.1595  43
   1   4 -16 888.430 41.3071   5
  -1   4  16 970.070 46.5272   6
   1  -4 -16 882.492 40.8495   5
  -1  -4  16 870.420 45.2626   6
   1  -4 -16 949.068 41.3775  21
   1   4 -16 977.874 42.5042  21
  -1  -4  16 899.838 42.3358   4
   1   4 -15 171.586 29.6239  38
   1   4 -15 162.032 29.7913  43
   1  -4 -15 176.375 30.5107  43
   1  -4 -15 258.885 30.1074  21
   1   4 -15 255.842 31.3688  21
  -1  -4  15 188.511 31.3738   4
   1   4 -15 185.605 29.0632   5
   1  -4 -15 229.573 30.2857   5
  -1   4  15 187.905 34.2966   6
  -1  -4  15 156.449 33.6854   6
   1  -4 -14 1231.90 52.7172  21
   1  -4 -14 1127.55 52.6107  43
   1   4 -14 1136.24 53.8959  43
   1   4 -14 1164.72 53.0082  38
  -1  -4  14 1095.72 52.8860   4
   1  -4 -14 1222.30 52.6432   5
   1   4 -14 1149.04 52.0741   5
   1   4 -13 25.9813 42.8838  27
  -1   4  13 66.8920 46.9416   7
  -1   4  13 55.2951 42.3047   8
  -1  -4  13 102.755 41.7562   7
  -1   4  13 78.4901 45.4811   9
  -1  -4  13 64.5178 45.3333   9
   1  -4 -13 142.845 46.0913  20
   1   4 -13 133.278 40.7891  20
   1   4 -13 99.3154 46.7506  32
   1  -4 -13 157.714 48.3480  32
   1   4 -13 70.0825 31.9346  43
   1  -4 -13 100.558 32.1927  43
   1  -4 -13 28.8360 32.5019  14
   1   4 -13 69.0210 29.2370  38
   1   4 -13 100.514 32.0786   5
   1  -4 -13 103.554 30.5145   5
  -1  -4  13 85.8524 30.9993   4
   1  -4 -13 79.2291 29.6443   2
   1   4 -13 69.4410 43.1485   1
   1  -4 -13 51.7060 41.3193   1
   1   4 -12 16541.4 361.864   5
  -1   4  12 16760.4 413.214   7
  -1  -4  12 17709.1 411.787   7
  -1  -4  12 16400.5 362.348   4
   1  -4 -12 16967.9 362.681  43
   1   4 -12 16870.1 363.570  43
   1  -4 -12 16155.2 392.572  14
   1  -4 -12 17291.4 410.327  32
  -1   4  12 15913.8 406.458   8
  -1  -4  12 16590.6 405.460   9
   1   4 -12 16733.5 362.431  38
   1  -4 -12 16076.1 362.320   2
   1  -4 -12 16691.2 407.204   1
   1   4 -12 16797.0 407.263   1
   1   4 -11 1963.05 67.5189   5
  -1   4  11 2001.41 99.7470   7
  -1  -4  11 2101.88 97.0370   7
  -1   4  11 1839.22 94.0409   8
  -1  -4  11 1905.57 95.3497   8
  -1  -4  11 2003.14 95.9212   9
  -1  -4  11 2013.55 69.1831   4
   1  -4 -11 1861.18 94.6237   1
   1   4 -11 2058.88 96.5541   1
   1  -4 -11 1892.57 68.2412   2
   1  -4 -11 1935.79 96.4710  32
   1   4 -11 1974.40 68.6025  38
   1  -4 -11 2022.91 88.0737  14
   1  -4 -11 1915.17 68.7489  43
   1   4 -11 2081.98 71.3666  43
   1  -4 -10 11307.3 254.189   5
   1   4 -10 11548.0 254.833   5
  -1  -4  10 11282.6 288.381   8
  -1  -4  10 11236.1 286.899   9
  -1   4  10 11975.7 292.705   8
   1   4 -10 12004.6 256.254  43
   1  -4 -10 12222.1 256.488  43
   1   4 -10 11547.8 289.993   1
   1  -4 -10 11455.0 254.522   2
   1  -4 -10 10926.9 287.571   1
  -1  -4  10 11989.3 289.985   7
  -1   4  10 11729.2 293.995   7
   1   4 -10 11516.4 254.098  38
   1   4 -10 10943.9 285.341  27
   1   4 -10 11015.8 283.198  14
   1   4 -10 10907.2 264.034  15
   1  -4 -10 11104.7 276.607  14
   1  -4 -10 10810.3 260.584  15
   1  -4 -10 11566.5 252.839  38
   1  -4  -9 1999.51 86.8228  13
   1  -4  -9 2066.82 80.7100  14
   1   4  -9 2118.69 86.3238  14
   1   4  -9 2071.87 73.6722  15
  -1  -4   9 2093.80 88.5716   8
   1  -4  -9 2177.99 67.3513  43
   1   4  -9 2216.59 68.5488  43
   1  -4  -9 2264.84 93.0310   1
   1   4  -9 1943.91 88.7526   1
   1   4  -9 2094.72 65.5818  41
   1  -4  -9 2227.13 65.7028  38
   1   4  -9 2138.84 65.7259  38
  -1  -4   9 2367.37 90.8846   7
  -1   4   9 2213.26 93.3200   7
   1   4  -9 2119.32 89.0836  27
  -1   4   8 49911.3 1048.05   7
  -1  -4   8 51232.5 1043.25   7
   1   4  -8 50363.2 1042.56  27
  -1  -4   8 51308.1 1045.25   8
   1   4  -8 50918.3 1041.58  14
   1   4  -8 50102.0 1027.49  15
   1  -4  -8 49839.7 1034.53  14
   1  -4  -8 50063.8 1041.94  13
   1  -4  -8 51526.8 1048.30   1
   1   4  -8 48953.8 1046.40   1
  -1  -4   7 1928.96 71.9466   7
  -1   4   7 2077.57 77.4311   7
  -1  -4   7 1984.31 73.9102   8
   1  -4  -7 1878.76 67.3966  14
   1   4  -7 2038.29 72.7527  14
   1   4  -7 1972.92 63.9085  15
  -1   4   7 2110.66 72.1907  12
   1  -4  -7 2004.19 73.4470  13
   1  -4  -7 2164.84 78.6204   1
   1   4  -7 2091.01 78.5539   1
  -1   4   6 9138.50 216.484   7
  -1  -4   6 9230.60 212.277   7
  -1  -4   6 9338.18 215.229   9
  -1  -4   6 9284.51 214.246   8
   1  -4  -6 9089.44 207.012  14
   1   4  -6 9120.04 212.245  14
   1   4  -6 8914.64 203.702  15
  -1   4   6 9152.48 212.387  12
   1  -4  -6 9263.61 212.100  13
   1   4  -6 9157.77 217.211   1
   1  -4  -6 9722.52 219.455   1
  -1   4   5 13095.8 280.152   7
  -1  -4   5 12510.8 273.815   7
   1   4  -5 12260.8 275.189  14
   1  -4  -5 12703.0 270.272  14
   1   4  -5 12459.8 267.953  15
  -1  -4   5 12687.5 276.610   8
  -1  -4   5 12829.2 277.720   9
  -1   4   5 12499.2 274.873  12
   1  -4  -5 12094.8 273.472  13
   1  -4  -5 12851.9 280.861   1
   1   4  -5 13126.5 279.998   1
  -1  -4   4 23282.9 473.123   7
  -1   4   4 23237.3 478.880   7
   1  -4  -4 22918.0 469.304  14
   1   4  -4 22743.4 469.487  15
   1   4  -4 22332.5 474.724  14
   1   4  -4 22552.6 474.922  28
   1  -4  -4 22452.2 472.888  13
  -1   4   4 23362.3 475.941  12
  -1  -4   4 22598.6 476.073   9
  -1  -4   4 22886.6 475.099   8
   1   4  -4 23712.3 478.222   1
   1  -4  -4 23580.2 479.461   1
   1  -4  -3 17668.8 348.027   1
   1   4  -3 16731.5 345.823   1
   1  -4  -3 16289.2 338.490  14
   1   4  -3 16327.8 341.190  15
  -1  -4   3 16496.2 341.420   7
   1   4  -3 16309.1 337.020  10
  -1   4   3 16812.1 342.801  10
   1  -4  -3 16534.3 344.203  11
  -1  -4   3 16626.6 343.875   8
  -1  -4   3 16378.0 345.529   9
   1  -4  -3 16148.3 341.373  13
  -1   4   3 16586.9 345.746  12
  -1  -4   2 1592.44 45.1380   8
  -1  -4   2 1634.02 47.1684   9
   1   4  -2 1643.61 47.1202  20
  -1  -4   2 1620.35 42.7941   7
   1  -4  -2 1641.78 47.5417   1
   1   4  -2 1791.21 47.7741   1
   1   4  -2 1692.82 44.8402  10
  -1   4   2 1688.78 48.1292  10
   1  -4  -2 1690.86 46.4102  11
   1  -4  -2 1644.67 43.3051  13
   1  -4  -2 1599.44 40.9002  14
  -1   4   2 1584.16 48.6718  12
   1  -4  -2 1615.30 47.1416  32
   1   4  -2 1721.96 47.7504  32
   1  -4  -1 52.1787 12.9149  30
   1   4  -1 55.2660 12.1747  30
  -1   4   1 45.2916 12.9174  29
   1  -4  -1 63.1585 10.1455  13
  -1   4   1 56.7171 16.9058  10
  -1  -4   1 69.6064 13.6249   9
   1   4  -1 57.7217 14.3263  10
   1   4  -1 68.2321 13.0761  20
   1  -4  -1 64.0201 12.0194  20
  -1  -4   1 62.8985 11.4817   8
   1   4  -1 53.9231 18.0709  15
  -1   4   1 57.8654 15.4243  15
   1   4  -1 89.2644 14.4617  32
   1  -4  -1 70.9474 12.9335  32
   1  -4  -1 76.6311 12.9597  24
   1   4  -1 72.6373 12.4968  24
   1   4  -1 70.8202 10.8968  12
   1  -4  -1 65.7690 13.2645  11
  -1   4   1 69.6618 19.2378  12
   1  -4  -1 49.8664 13.1034   1
   1   4  -1 70.0033 13.1252   1
   1  -4   0 23543.2 469.675  24
   1   4   0 23241.3 469.925  24
   1  -4   0 23364.5 469.571  20
   1   4   0 23107.1 469.437  20
   1  -4   0 23223.5 469.318  30
   1   4   0 23192.4 469.656  30
  -1   4   0 23254.1 471.168  29
   1   4   0 23989.8 471.036  12
   1   4   0 23322.1 469.807  32
   1  -4   0 22612.8 469.534  32
  -1   4   0 23440.9 472.802  15
  -1  -4   0 22983.7 471.565   9
  -1  -4   0 23252.7 475.194  11
  -1   4   0 23699.3 474.671  10
   1   4   0 24525.7 474.005  10
   1  -4   0 23291.9 470.124  11
   1   4   1 36.8769 12.7372  24
   1  -4   1 25.0698 12.7334  24
   1  -4   1 38.9382 15.3663   9
  -1  -4  -1 46.7656 13.1176   9
   1   4   1 29.3151 13.0942  42
   1  -4   1 37.5008 12.8535  42
  -1   4  -1 28.2436 15.6372  15
  -1  -4  -1 21.6730 13.6554  16
  -1   4  -1 39.3784 11.5744  14
   1  -4   1 33.9781 11.9353  30
   1   4   1 54.0121 12.6838  30
  -1  -4  -1 41.9849 16.3317  11
   1   4   1 35.2209 14.3694  12
  -1  -4  -2 58784.3 1178.78  11
  -1  -4  -2 59143.3 1175.72  27
  -1   4  -2 59727.7 1178.22  15
  -1   4  -2 59227.5 1175.87  14
  -1  -4  -2 58124.9 1179.39  13
   1  -4   2 58952.5 1177.09   9
  -1  -4  -2 58367.8 1176.33  16
   1   4   2 59280.6 1174.47   7
   1   4   2 57799.0 1176.56  42
   1  -4   2 58658.8 1176.67  42
  -1  -4  -3 30414.6 611.368  11
  -1  -4  -3 29927.9 608.555  27
  -1  -4  -3 30445.0 609.873  16
  -1  -4  -3 29351.2 611.713  13
  -1  -4  -3 30275.6 612.412  14
   1   4   3 30606.0 609.002   7
   1  -4   3 28761.5 611.429   7
   1  -4   3 29830.7 611.318  42
   1   4   3 28671.6 610.582  42
   1  -4   3 29900.6 608.969   9
  -1   4  -3 29647.5 610.536  15
  -1   4  -3 31341.6 609.827  14
  -1  -4  -4 48278.5 967.798  13
   1   4   4 45838.9 967.970  12
   1  -4   4 45860.3 966.794   7
   1   4   4 48650.9 965.704   7
  -1   4  -4 47480.5 966.123  28
   1  -4   4 48024.3 964.157   9
   1  -4   4 47562.2 966.479   8
  -1  -4  -4 48089.7 966.625  11
  -1   4  -4 48725.3 965.412  14
  -1  -4  -4 48388.9 964.831  27
  -1  -4  -5 4260.64 108.486  27
  -1   4  -5 4303.33 110.780  28
   1   4   5 4321.49 113.547  12
  -1  -4  -5 4292.41 111.552  13
   1  -4   5 4194.49 107.546   9
   1  -4   5 4236.08 110.344   8
   1   4   5 4213.64 107.003   8
   1  -4   5 4119.94 110.866   7
   1   4   5 4103.80 109.255   7
  -1   4  -5 4058.74 108.588  15
  -1   4  -5 4313.35 109.948  14
  -1  -4  -5 4206.40 110.371  11
  -1   4  -6 84891.8 1711.63  28
  -1  -4  -6 86260.5 1710.31  27
  -1  -4  -6 84262.5 1713.07  13
   1  -4   6 85368.9 1708.86   9
   1  -4   6 86510.3 1712.15   8
   1   4   6 84859.1 1712.78   7
   1   4   6 84864.6 1708.61   8
   1  -4   6 81000.1 1711.95   7
  -1   4  -6 85191.9 1710.66  14
  -1   4  -6 85263.7 1709.81  15
  -1  -4  -6 84732.1 1712.07  11
   1  -4   7 6130.62 169.028   7
   1   4   7 6708.40 171.337   7
  -1   4  -7 6705.12 169.382  14
  -1   4  -7 6757.95 167.376  15
  -1  -4  -7 6684.11 171.496  13
  -1  -4  -7 6623.80 167.675  27
  -1   4  -7 6613.66 170.447  28
   1  -4   7 6868.15 170.797   8
   1  -4   7 6815.94 166.633   9
   1   4   7 6466.94 166.467   8
   1   4   8 3905.82 120.566   7
  -1   4  -8 3753.82 113.759  15
  -1  -4  -8 3871.74 118.776  14
  -1   4  -8 3815.99 117.544  14
  -1  -4  -8 3844.40 120.017  13
  -1  -4  -8 3787.24 116.385  27
  -1   4  -8 4032.46 121.210  28
   1   4   8 3828.19 115.988   8
   1  -4   8 3834.59 118.447   8
   1  -4   8 3974.68 115.621   9
   1   4   9 641.435 52.7244   7
  -1   4  -9 705.636 34.6633  38
  -1   4  -9 763.458 53.8794  14
  -1  -4  -9 759.914 53.2891  14
  -1   4  -9 790.496 49.7255  15
  -1  -4  -9 677.517 52.4160  13
   1  -4   9 716.805 49.1877   9
   1   4   9 730.143 50.3333   8
   1  -4   9 772.784 54.0192   8
  -1  -4  -9 655.893 49.7782  27
  -1   4  -9 700.800 52.4518  28
  -1   4  -9 650.387 50.8610  27
   1  -4  10 13506.6 320.961   9
   1  -4  10 13814.2 328.018   8
   1   4  10 13328.0 323.174   8
  -1   4 -10 13540.8 327.315  27
  -1   4 -10 13393.6 329.012  28
  -1  -4 -10 12989.3 322.387  27
  -1   4 -10 13075.4 288.228  38
  -1  -4 -10 13417.6 324.928  14
  -1   4 -10 13576.7 317.657  15
  -1   4 -10 13301.3 324.619  14
   1   4  10 12925.4 328.851   7
  -1  -4 -10 12839.9 284.520  38
   1  -4  10 13881.3 346.396  42
   1   4  10 13569.1 341.993  42
  -1  -4 -10 13467.4 328.801  13
   1  -4  11 886.546 74.9338  42
  -1  -4 -11 825.036 44.7130  43
  -1   4 -11 877.606 46.3487  43
   1   4  11 817.238 71.3631  42
   1   4  11 809.579 65.5550   7
  -1   4 -11 807.523 41.2935  38
  -1   4 -11 929.536 59.8769  15
  -1  -4 -11 866.410 62.7244  14
  -1  -4 -11 807.280 64.3375  13
   1  -4  11 847.310 58.5859   9
   1  -4  11 867.883 62.3071   8
   1   4  11 819.249 60.1304   8
  -1   4 -11 786.226 60.7810  27
  -1   4 -11 851.106 64.5708  28
  -1  -4 -11 776.419 59.6455  27
  -1  -4 -12 420.457 36.6679   5
   1   4  12 471.756 42.8962   6
  -1   4 -12 503.383 38.6030   5
   1  -4  12 541.992 44.6322   6
   1   4  12 534.076 66.8204  42
   1  -4  12 437.207 63.0198  42
   1   4  12 455.077 46.5015   9
   1  -4  12 464.902 47.4979   9
   1   4  12 556.891 54.1706   8
  -1   4 -12 464.234 45.9776  15
  -1  -4 -12 548.114 48.5091  15
  -1   4 -12 408.902 37.3410  43
  -1  -4 -12 467.818 38.1828  43
  -1   4 -12 467.528 34.4712  38
  -1  -4 -12 443.752 53.2707  14
   1   4  12 398.150 55.8596   7
   1  -4  12 361.355 48.5367   8
  -1  -4 -12 547.558 53.6725  27
  -1   4 -12 401.358 49.4877  27
  -1  -4 -12 543.674 59.2425   1
  -1   4 -12 575.680 59.4717   1
   1   4  13 1434.82 82.8959   8
   1  -4  13 1620.55 89.6187   8
   1  -4  13 1578.93 83.0014   9
  -1  -4 -13 1574.04 86.1078  14
  -1  -4 -13 1790.96 65.6303  43
  -1   4 -13 1759.63 65.6791  43
   1   4  13 1486.94 97.1754  42
   1  -4  13 1600.34 99.5081  42
  -1   4 -13 1844.23 94.5652   1
  -1  -4 -13 1556.05 87.5538   1
  -1   4 -13 1627.93 88.5278  27
  -1  -4 -13 1582.06 88.8506  27
  -1   4 -13 1736.41 61.5644  38
   1   4  13 1572.24 64.9222   4
  -1  -4 -13 1647.19 63.4297   5
   1   4  13 1691.10 71.0738   6
   1  -4  13 1583.53 70.0292   6
  -1   4 -13 1695.12 64.2072   5
   1   4  13 1464.42 90.1324   7
  -1   4 -14 2738.10 82.1465  38
  -1   4 -14 2738.35 85.9749  43
  -1  -4 -14 2796.78 85.9507  43
   1  -4  14 2729.80 92.7609   6
   1   4  14 2635.99 91.9375   6
  -1   4 -14 2916.92 85.9646   5
  -1  -4 -14 2815.22 85.6643   5
   1   4  14 2734.15 87.5456   4
  -1   4 -15 16.0880 27.1755   5
  -1  -4 -15-10.7659 27.2021   5
   1   4  15-6.02828 27.6836   4
  -1   4 -15-1.38360 28.3831  43
  -1  -4 -15 54.6083 28.3601  43
   1   4  15-1.52028 28.9523  39
   1   4  15 26.8321 31.1870   6
   1  -4  15 20.3797 31.4080   6
  -1   4 -15-15.8111 24.2134  38
   1   4  16 3802.86 102.269  39
  -1   4 -16 3997.06 101.090  43
  -1  -4 -16 3977.72 100.935  43
   1   4  16 3878.47 101.273   4
   1  -4  16 4014.18 105.594   6
   1   4  16 3946.49 104.839   6
  -1  -4 -16 4065.24 100.487   5
  -1   4 -16 4011.19 100.186   5
   1  -4  17 16.8135 18.0411  31
   1   4  17 66.6545 18.6834  31
   1   4  17 52.4712 17.6129  39
  -1   4 -17 27.9449 18.6060  43
  -1  -4 -17 90.6687 18.5072  43
  -1  -4 -17 84.3038 17.4975  21
  -1   4 -17 83.2554 18.0661  21
   1  -4  17 74.8512 19.1961   4
   1   4  17 84.6263 16.4133   4
  -1   4 -17 99.2263 17.7123   5
   1   4  17 99.0366 20.3022   6
  -1  -4 -17 110.178 18.4931   5
   1  -4  17 109.403 20.5942   6
   1  -5 -17 1933.17 56.2309  43
   1   5 -17 2108.22 56.7791  21
   1  -5 -17 2004.49 55.6826  21
  -1   5  17 2029.45 58.6508   4
  -1  -5  17 2106.60 58.1242   4
  -1   5  17 2047.93 58.9417   6
  -1  -5  17 1945.21 58.3082   6
   1   5 -17 2114.01 56.6037   5
   1  -5 -17 1938.18 56.0488   5
   1  -5 -16 521.714 33.1598  43
   1   5 -16 502.087 33.0811  43
  -1  -5  16 512.698 35.3212   6
   1   5 -16 494.674 31.8737   5
  -1   5  16 497.089 34.6558   6
   1  -5 -16 495.720 32.0349   5
  -1  -5  16 462.528 33.0189   4
  -1   5  16 501.641 34.4602   4
   1  -5 -16 457.935 30.9686  21
   1   5 -16 481.904 32.1097  21
   1  -5 -15 809.035 41.9236  43
   1   5 -15 788.187 42.4046  43
   1   5 -15 779.602 42.9523  38
   1   5 -15 744.774 40.2812   5
   1  -5 -15 863.862 42.0042   5
  -1   5  15 785.082 45.7065   6
  -1  -5  15 687.991 44.0563   6
  -1  -5  15 750.901 42.4748   4
   1  -5 -15 809.271 40.9967  21
   1   5 -15 827.364 42.5272  21
   1   5 -14 68.4215 28.0129  21
   1  -5 -14 86.7253 27.2325  21
   1   5 -14 64.8841 28.1651  38
   1  -5 -14 27.6238 26.0937   2
   1   5 -14 82.8757 28.7761  43
   1  -5 -14 102.733 28.9507  43
   1   5 -14 61.8432 27.7860   5
   1  -5 -14 100.456 28.9984   5
  -1  -5  14 73.4031 27.3770   4
   1  -5 -13 520.855 49.8276  14
  -1  -5  13 504.537 54.2960   7
  -1   5  13 512.910 60.2438   8
   1   5 -13 521.280 56.4830  27
   1   5 -13 492.534 39.9616  38
   1  -5 -13 461.546 37.1846   5
   1   5 -13 504.203 38.5621   5
   1  -5 -13 591.576 58.6000  20
   1   5 -13 521.698 56.5268  20
   1  -5 -13 397.074 54.6605  32
   1   5 -13 459.668 58.4705  32
   1  -5 -13 505.759 54.9787   1
   1   5 -13 482.114 55.5314   1
   1  -5 -13 496.268 38.2409   2
   1  -5 -13 548.704 39.4130  43
   1   5 -13 480.515 38.5911  43
  -1  -5  13 579.282 40.6141   4
  -1  -5  13 583.516 61.2019   9
   1   5 -12-4.13169 41.3648  27
   1   5 -12-3.32588 30.5121  38
  -1  -5  12-37.2182 44.8890   9
   1   5 -12 8.37589 42.2468  20
   1  -5 -12 20.4479 38.3614  20
   1   5 -12 27.2819 28.9053   5
   1  -5 -12 24.2398 29.6842   5
  -1  -5  12 20.1883 28.1533   4
  -1  -5  12 17.0939 46.3883   8
  -1   5  12-55.3500 49.4138   7
  -1  -5  12-4.18970 43.2073   7
  -1   5  12 39.6713 40.4387   8
   1  -5 -12 10.2543 35.3766  14
   1  -5 -12 33.1640 43.6645  32
   1   5 -12 17.1368 44.0228  32
   1  -5 -12 28.6843 40.8682   1
   1  -5 -12-29.1312 29.7905   2
   1   5 -12 8.18513 39.3782   1
   1   5 -12-24.6643 33.6388  43
   1  -5 -12 45.1739 31.4296  43
   1  -5 -11 16423.6 391.869  14
   1   5 -11 16743.3 363.693   5
   1  -5 -11 16735.1 364.195  43
   1   5 -11 16965.3 365.101  43
  -1  -5  11 17078.2 405.980   9
  -1   5  11 16935.3 408.853   8
  -1  -5  11 17528.5 408.686   8
   1  -5 -11 16817.2 365.545   2
   1  -5 -11 17242.6 406.791   1
   1   5 -11 16725.4 404.628   1
  -1   5  11 16517.6 410.227   7
  -1  -5  11 17563.9 407.577   7
   1   5 -11 16543.1 364.284  38
   1  -5 -11 16439.3 404.804  32
  -1  -5  11 17247.4 365.188   4
   1  -5 -10 2097.85 66.6299   5
   1   5 -10 2064.37 67.0239   5
  -1  -5  10 2109.98 92.8423   9
  -1   5  10 2174.74 96.5469   8
  -1  -5  10 2047.27 92.9924   8
  -1  -5  10 2083.68 66.3920   4
   1  -5 -10 2139.09 92.6152  13
  -1  -5  10 2095.68 91.1804   7
  -1   5  10 2083.60 96.6203   7
   1   5 -10 1984.01 66.5703  38
   1  -5 -10 2122.47 68.2658  43
   1   5 -10 2014.32 67.1321  43
   1   5 -10 1974.97 90.6147  27
   1   5 -10 2021.25 91.7259   1
   1  -5 -10 1951.40 66.7436   2
   1  -5 -10 1926.43 90.0392   1
   1  -5 -10 1972.87 83.7755  14
   1   5 -10 1811.99 74.4936  15
   1  -5  -9 29969.5 644.850  13
   1   5  -9 29432.8 612.031  35
   1   5  -9 29491.8 645.238  27
  -1  -5   9 30283.4 647.559   8
   1   5  -9 29312.1 613.347  41
   1  -5  -9 30172.3 614.460  43
   1   5  -9 29871.6 614.530  43
   1   5  -9 29370.1 613.563  38
   1  -5  -9 31091.8 649.292   1
   1   5  -9 30532.9 648.083   1
  -1   5   9 29499.1 649.251   8
  -1   5   9 30382.5 652.532   7
  -1  -5   9 31089.8 646.903   7
   1   5  -9 29813.3 643.706  14
   1  -5  -9 29606.1 635.362  14
   1   5  -9 29028.9 626.877  15
   1   5  -8 1563.59 70.5787   1
   1  -5  -8 1529.22 70.4837   1
   1  -5  -8 1357.44 65.9242  13
  -1   5   8 1522.77 65.7429  12
  -1  -5   8 1402.34 67.7821   8
  -1  -5   8 1474.73 67.5595   7
  -1   5   8 1471.76 71.2007   7
   1   5  -8 1428.32 56.8993  15
   1   5  -8 1461.91 67.1179  14
   1  -5  -8 1468.23 61.2908  14
   1   5  -7 17149.5 384.022   1
   1  -5  -7 17885.4 386.242   1
  -1  -5   7 17351.6 383.692   8
   1  -5  -7 17373.1 381.391  13
  -1   5   7 17195.7 381.157  12
  -1   5   7 16990.3 386.273   7
  -1  -5   7 16897.8 380.186   7
   1   5  -7 17165.3 371.167  15
   1   5  -7 17395.9 382.153  14
   1  -5  -7 17856.2 375.936  14
   1   5  -6 49.9899 26.7873   1
   1  -5  -6 34.7156 26.2718   1
  -1  -5   6 55.1376 26.5956   9
  -1   5   6 20.3177 22.2274  12
   1   5  -6 35.3809 24.4500  14
   1  -5  -6 46.4518 19.8315  14
   1  -5  -6 55.0483 23.7938  13
  -1  -5   6 41.5838 24.2131   8
  -1  -5   6 19.2954 21.8924   7
  -1   5   6 36.4083 24.7023   7
   1   5  -6 28.7113 19.2084  15
   1   5  -5 24311.6 509.735   1
   1  -5  -5 24623.2 510.686   1
  -1  -5   5 24284.0 508.813   8
  -1  -5   5 24872.9 510.482   9
   1   5  -5 23967.9 496.848  10
  -1   5   5 24289.0 508.940  12
   1  -5  -5 23707.1 506.152  13
  -1   5   5 24445.2 512.516   7
  -1  -5   5 24335.4 506.325   7
   1  -5  -5 24378.2 501.907  14
   1   5  -5 24347.4 501.894  15
   1   5  -4 61.0377 20.7628   1
   1  -5  -4 35.9398 21.2104   1
  -1   5   4 91.3262 19.9471  10
  -1  -5   4 38.2448 20.2994   9
   1   5  -4 53.8268 14.6260  10
  -1   5   4 38.7171 21.3750  12
   1  -5  -4 47.0934 18.7428  11
   1  -5  -4 45.5822 15.0597  14
   1  -5  -4 20.9504 17.0972  13
   1   5  -4 68.1925 17.6411  15
  -1  -5   4 44.1476 19.5197   8
  -1  -5   4 58.7325 18.1654   7
  -1  -5   3 25978.1 532.043   7
   1   5  -3 26419.9 534.480  15
   1  -5  -3 26156.4 529.709  14
  -1  -5   3 26480.4 536.953   9
  -1  -5   3 26156.4 535.000   8
   1  -5  -3 27259.6 536.346  32
   1   5  -3 25794.3 535.021  32
   1  -5  -3 25514.7 532.269  13
  -1   5   3 26393.0 538.639  12
   1   5  -3 25783.2 534.797   1
   1  -5  -3 26493.1 536.421   1
   1   5  -3 25994.4 530.094  10
  -1   5   3 26051.0 535.249  10
   1  -5  -3 25644.8 535.415  11
  -1   5   2 3935.55 94.2410  10
   1  -5  -2 3862.02 91.4120  11
   1   5  -2 3904.33 90.9424  10
  -1  -5   2 3950.15 92.9725   9
  -1  -5   2 3849.98 90.7482   8
   1  -5  -2 3797.25 89.8123  20
   1   5  -2 3785.52 89.6892  20
  -1  -5   2 3879.88 88.1928   7
   1  -5  -2 3835.40 90.6189   1
   1   5  -2 3879.36 89.3973   1
   1   5  -2 4012.72 94.6822  15
   1  -5  -2 3828.47 90.0785  32
   1   5  -2 3737.79 89.5931  32
  -1   5   2 3798.30 95.6731  12
   1  -5  -2 3705.44 88.6391  13
   1  -5  -1 70168.0 1392.52  24
   1   5  -1 69679.2 1392.98  24
  -1   5   1 70446.7 1395.79  29
   1   5  -1 68811.5 1392.57  30
  -1   5   1 67530.5 1400.19  12
   1  -5  -1 70074.3 1392.79  13
   1   5  -1 67173.4 1393.18  12
   1  -5  -1 70323.7 1392.13  20
   1   5  -1 70933.1 1392.19  20
   1   5  -1 71389.4 1392.37   1
   1  -5  -1 63703.0 1392.97   1
  -1   5   1 67374.6 1399.51  10
   1  -5  -1 71300.8 1395.57  11
  -1   5   1 69647.3 1397.39  15
   1   5  -1 67852.5 1399.63  15
  -1  -5   1 69402.3 1394.48   8
  -1  -5   1 69503.4 1396.97   9
   1   5  -1 69308.3 1392.26  32
   1  -5  -1 69322.5 1392.33  32
   1  -5   0 481.427 19.7904  32
   1   5   0 513.309 19.8660  32
   1  -5   0 502.899 19.1550  20
   1   5   0 528.948 18.9294  20
  -1   5   0 526.384 24.3215  29
   1   5   0 528.001 19.6403  30
   1  -5   0 512.944 19.0103  30
   1   5   0 577.816 24.0991  12
  -1  -5   0 533.635 25.0667   9
   1  -5   0 493.691 19.7607  24
   1   5   0 537.602 19.7977  24
   1  -5   0 563.406 22.8125  11
   1   5   0 549.588 26.9339  10
  -1  -5   0 476.170 27.6163  11
  -1   5   0 525.382 27.9553  10
  -1   5   0 550.380 27.4784  15
   1   5   1 8973.16 189.005  42
   1  -5   1 8998.96 188.999  42
  -1   5  -1 9167.58 194.673  15
   1   5   1 8947.37 189.098  30
   1  -5   1 8873.71 188.590  30
  -1  -5  -1 9062.27 196.620  11
  -1   5  -1 9323.28 195.749  10
  -1  -5  -1 9300.70 193.671  16
   1  -5   1 9035.70 195.484   9
  -1  -5  -1 9077.66 192.581   9
   1  -5   1 9046.95 189.069  24
   1   5   1 9004.42 189.711  24
   1   5   1 9404.46 194.607  12
  -1  -5  -2 1056.52 39.7968  13
   1   5   2 1079.12 39.0537  12
  -1  -5  -2 1032.73 37.2394  16
   1  -5   2 1090.39 35.0368  42
   1   5   2 1000.56 33.8592  42
   1   5   2 1065.14 34.5174   7
  -1   5  -2 1084.03 39.1023  15
  -1   5  -2 1096.07 36.4773  14
  -1  -5  -2 1061.03 38.8159  11
   1  -5   2 1041.68 37.4498   9
  -1  -5  -3 357301. 7073.92  13
  -1  -5  -3 353943. 7071.10  16
   1  -5   3 368595. 7071.34  42
   1   5   3 356498. 7070.20  42
  -1  -5  -3 355201. 7070.05  27
  -1   5  -3 354783. 7071.63  15
  -1   5  -3 353279. 7070.21  14
   1  -5   3 356574. 7070.87   9
   1   5   3 351249. 7069.25   7
   1  -5   3 357435. 7073.40   7
  -1  -5  -3 360272. 7073.26  11
  -1  -5  -4 290.099 26.8591  13
   1   5   4 295.372 24.6796   7
  -1  -5  -4 282.284 24.1823  27
  -1   5  -4 318.750 25.2517  14
  -1  -5  -4 269.837 25.5245  16
   1  -5   4 331.334 25.3211   9
  -1  -5  -4 284.542 26.3749  11
  -1   5  -5 43277.0 900.091  28
  -1  -5  -5 44334.1 898.722  27
  -1  -5  -5 44131.1 901.847  13
   1   5   5 43988.8 903.754  12
  -1  -5  -5 44466.8 901.119  11
  -1   5  -5 44409.9 899.284  14
   1  -5   5 44143.4 901.987   7
   1   5   5 43812.3 899.756   7
   1  -5   5 43916.4 901.031   8
   1  -5   5 43958.6 898.243   9
  -1  -5  -6 5007.37 130.470  27
  -1   5  -6 4848.77 131.453  28
  -1  -5  -6 4839.54 132.540  13
  -1  -5  -6 5045.86 133.146  11
   1  -5   6 5053.36 129.534   9
   1  -5   6 5096.36 132.779   8
   1  -5   6 5062.72 133.998   7
   1   5   6 4880.62 132.591   7
   1   5   6 5030.88 128.818   8
  -1   5  -6 4968.39 130.034  15
  -1   5  -6 4935.55 130.762  14
  -1   5  -7 12293.9 279.079  15
  -1  -5  -7 11591.0 281.468  14
  -1   5  -7 12131.9 281.669  14
   1   5   7 12451.9 279.732   8
   1  -5   7 12510.9 279.480   9
   1  -5   7 12507.6 283.549   8
  -1   5  -7 12321.2 283.493  28
  -1  -5  -7 12020.4 280.254  27
  -1  -5  -7 12035.4 283.895  13
   1   5   7 12465.4 284.851   7
   1  -5   7 12103.5 284.390   7
  -1   5  -8 262.900 32.9063  15
  -1  -5  -8 254.369 35.1104  14
  -1   5  -8 236.625 35.4713  14
  -1  -5  -8 211.595 37.8687  13
   1  -5   8 256.241 32.6198   9
  -1   5  -8 304.920 38.2598  28
  -1  -5  -8 197.713 33.9725  27
   1   5   8 248.944 36.5322   7
   1   5   8 250.848 33.0342   8
   1  -5   8 242.165 36.2215   8
   1  -5   8 284.423 37.0197   7
  -1   5  -9 4880.05 117.121  38
  -1  -5  -9 4586.53 145.229  13
  -1   5  -9 4570.81 137.312  15
  -1  -5  -9 4604.01 142.987  14
  -1   5  -9 4640.68 143.265  14
  -1   5  -9 4746.64 114.593  41
   1  -5   9 4750.61 147.321   7
   1   5   9 4567.40 145.955   7
   1   5   9 5168.02 157.526  42
   1  -5   9 5519.33 162.128  42
   1   5   9 4303.99 138.467   8
   1  -5   9 4605.98 143.903   8
   1  -5   9 4545.12 138.971   9
  -1   5  -9 4684.78 146.271  28
  -1  -5  -9 4827.91 143.038  27
  -1  -5 -10 150.704 35.5240  14
  -1   5 -10 235.479 40.8320  14
  -1  -5 -10 180.834 40.6568  13
  -1   5 -10 229.587 39.0181  15
  -1   5 -10 224.285 44.1296  28
  -1  -5 -10 181.066 37.1163  27
  -1   5 -10 233.922 40.9610  27
  -1   5 -10 220.998 26.8408  38
   1   5  10 218.657 48.6166  42
   1  -5  10 246.288 51.5049  42
   1  -5  10 216.500 37.6662   9
   1  -5  10 189.236 39.3410   7
   1  -5  10 268.306 42.7690   8
   1   5  10 208.223 39.2280   8
   1   5  10 221.354 40.8095   7
  -1   5 -11 846.867 42.0779  38
   1  -5  11 738.940 63.3342   7
   1   5  11 884.894 68.5665   7
  -1   5 -11 884.773 45.6366  43
  -1  -5 -11 868.153 45.3946  43
   1   5  11 814.958 70.4522  42
   1  -5  11 734.121 68.7031  42
  -1  -5 -11 915.333 64.9632  27
  -1   5 -11 952.583 65.4822  27
  -1   5 -11 852.967 65.5249  28
  -1  -5 -11 787.426 63.8024  13
  -1   5 -11 749.862 54.9458  15
  -1   5 -11 682.728 58.5123  14
  -1  -5 -11 820.604 63.1205  14
   1  -5  11 795.620 62.2673   8
   1   5  11 878.000 63.0313   8
   1  -5  11 832.175 59.7553   9
  -1   5 -12 34.3065 33.3493  27
  -1  -5 -12-8.13656 35.2369  27
   1   5  12 44.1405 42.4764  42
   1  -5  12 35.8689 41.3308  42
   1   5  12 36.7394 30.4137   6
   1  -5  12 82.5691 32.6605   6
   1   5  12 49.2867 32.3434   8
   1   5  12 65.5934 38.4530   7
   1  -5  12 42.6228 37.2911   8
   1  -5  12 81.0472 38.7977   7
   1  -5  12 45.2568 31.9936   9
   1   5  12 7.29049 29.7511   9
  -1   5 -12 40.9354 26.2266   5
  -1  -5 -12 65.7047 25.8348   5
  -1   5 -12 67.2562 28.1864  43
  -1  -5 -12 42.7825 27.8463  43
  -1   5 -12 25.1322 38.4354   1
  -1  -5 -12-12.5320 36.9118   1
  -1  -5 -12 12.1106 32.9452  14
  -1   5 -12 26.3397 23.2909  38
  -1  -5 -12 27.2484 28.1179  15
  -1   5 -12 70.2315 32.1885  15
   1  -5  13 3607.76 132.640   9
   1   5  13 3718.13 137.690   8
   1  -5  13 3709.21 141.108   8
  -1  -5 -13 3782.61 139.856  14
   1   5  13 3571.61 148.401  42
   1  -5  13 3810.18 153.920  42
  -1  -5 -13 3692.99 106.175  43
  -1   5 -13 3755.91 107.103  43
  -1  -5 -13 3684.37 138.907   1
  -1   5 -13 3850.95 141.793   1
   1   5  13 3819.26 109.542   4
  -1   5 -13 3469.27 138.997  27
  -1  -5 -13 3873.01 106.981   5
   1   5  13 3965.32 114.879   6
  -1   5 -13 3974.47 107.264   5
   1  -5  13 3749.98 113.443   6
   1   5  13 3939.80 149.046   7
  -1   5 -13 3750.39 104.609  38
   1   5  14 593.818 44.7036   6
  -1  -5 -14 703.296 41.6162   5
  -1   5 -14 532.730 38.6314   5
   1  -5  14 632.933 46.1668   6
  -1  -5 -14 648.413 42.0757  43
  -1   5 -14 597.426 41.8497  43
  -1   5 -14 666.353 39.2230  38
   1   5  14 580.109 42.2123   4
  -1  -5 -15 6100.49 143.457   5
   1   5  15 5838.30 148.540   6
   1  -5  15 5877.15 149.277   6
  -1   5 -15 5990.58 143.268   5
  -1   5 -15 5933.56 141.070  38
   1   5  15 5651.80 146.446  39
   1   5  15 5754.84 145.159   4
  -1   5 -15 6066.75 144.133  43
  -1  -5 -15 5822.64 143.101  43
  -1   5 -16 6.27629 21.8324  43
  -1  -5 -16 24.5867 21.7171  43
   1   5  16 17.3895 23.1966  39
   1  -5  16 22.0296 24.5113   6
   1   5  16 1.20133 23.0524   6
   1   5  16 93.8522 23.4745  31
   1  -5  16 50.9780 22.9901  31
  -1  -5 -16 17.1521 21.0399   5
   1   5  16 1.10645 20.7418   4
  -1   5 -16 13.9825 20.4951   5
  -1   5 -16 30.2641 21.8575  21
  -1  -5 -16 57.5956 21.5841  21
  -1  -5 -17 983.751 33.0383  21
  -1   5 -17 1012.46 33.8242  21
   1   5  17 844.162 33.4610  31
   1   5  17 982.836 32.4157   4
   1   5  17 901.065 34.2397  39
   1  -5  17 931.333 34.9720   6
   1   5  17 1008.89 35.3373   6
  -1  -5 -17 1002.87 33.9931  43
  -1   5 -17 919.514 32.3766   5
  -1  -5 -17 951.792 33.2236   5
   1   6 -17 10.9478 16.0389  43
   1  -6 -17 25.7304 16.3528  43
   1  -6 -17 20.2723 15.1297  21
   1   6 -17-0.71273 15.2987  21
  -1  -6  17-13.6953 17.2340   4
  -1   6  17 23.3343 17.2570   4
  -1  -6  17 24.0673 17.6152   6
  -1   6  17 21.4803 16.7324   6
   1   6 -17 24.1974 15.5733   5
   1  -6 -17-0.70792 15.5938   5
   1  -6 -16 1673.37 56.7871  43
   1   6 -16 1798.11 57.8805  43
  -1  -6  16 1778.23 60.5482   6
   1   6 -16 1824.90 57.4113   5
   1  -6 -16 1888.56 58.1839   5
  -1   6  16 1871.60 60.8682   6
  -1  -6  16 1935.06 59.9539   4
  -1   6  16 1865.87 61.0432   4
   1  -6 -16 1865.26 57.1752  21
   1   6 -16 1862.69 57.8399  21
   1   6 -15 76.6585 27.4631  43
   1  -6 -15 98.0162 27.7476  43
   1   6 -15 87.4309 28.4968  38
   1   6 -15 98.0382 25.4135   5
  -1  -6  15 123.969 30.3473   6
  -1   6  15 97.7210 27.5769   6
   1  -6 -15 88.4132 25.8397   5
  -1  -6  15 124.636 28.4278   4
  -1   6  15 119.749 29.1202   4
   1   6 -15 114.195 26.7161  21
   1  -6 -15 111.875 25.3091  21
   1   6 -14 385.551 34.8255  21
   1  -6 -14 340.992 32.5274  21
   1   6 -14 379.594 35.8083  43
   1  -6 -14 370.086 33.9569  43
   1   6 -14 350.104 36.0451  38
   1  -6 -14 324.126 32.5123   5
  -1  -6  14 337.198 34.2008   4
   1  -6 -14 372.778 34.4408   2
   1   6 -14 334.531 33.1424   5
   1   6 -13 1101.29 50.7671   5
   1  -6 -13 1194.17 51.6998   5
   1   6 -13 1166.35 52.9187  43
   1  -6 -13 1168.76 52.1751  43
  -1  -6  13 1081.48 75.1411   9
  -1   6  13 940.698 71.7403   8
  -1  -6  13 1114.54 52.6216   4
   1  -6 -13 1109.05 52.6967   2
   1   6 -13 1098.62 72.8644   1
   1  -6 -13 1045.54 72.8070   1
  -1  -6  13 1109.45 74.8168   7
   1   6 -13 1244.66 76.8618  20
   1  -6 -13 1046.23 72.9394  20
   1  -6 -13 1070.39 72.9643  32
   1   6 -13 1167.47 75.9864  32
   1   6 -13 1095.39 53.8542  38
   1   6 -13 862.892 68.3885  27
   1   6 -12 6928.49 171.436  38
  -1  -6  12 6872.21 207.683   9
  -1   6  12 6937.14 213.113   8
  -1  -6  12 6971.69 211.380   8
   1  -6 -12 6839.02 205.190  20
   1   6 -12 7124.35 209.227  20
  -1  -6  12 7064.71 171.070   4
  -1  -6  12 7372.95 212.333   7
   1   6 -12 6899.63 169.514  43
   1  -6 -12 7201.38 170.005  43
   1  -6 -12 6857.18 206.654  32
   1   6 -12 7424.64 213.201  32
   1   6 -12 6828.41 168.085   5
   1  -6 -12 6827.11 168.304   5
   1  -6 -12 6746.16 196.483  14
   1   6 -12 6952.63 206.732   1
   1  -6 -12 6854.04 205.630   1
   1  -6 -12 6948.25 171.825   2
   1  -6 -11 3424.87 120.769  14
   1   6 -11 3562.43 98.8508   5
   1  -6 -11 3507.09 98.4861   5
   1  -6 -11 3674.93 99.9135  43
   1   6 -11 3464.09 99.0083  43
  -1  -6  11 3560.47 131.975   9
  -1  -6  11 3394.18 131.649   8
  -1   6  11 3290.19 131.434   8
   1  -6 -11 3383.84 100.362   2
   1  -6 -11 3599.75 130.749   1
   1   6 -11 3583.92 130.939   1
   1   6 -11 3462.26 132.409  32
   1  -6 -11 3432.73 130.668  32
  -1  -6  11 3685.81 132.507   7
  -1  -6  11 3632.39 100.531   4
   1   6 -11 3400.26 100.075  38
   1  -6 -10 14567.3 349.867  32
   1   6 -10 14960.8 353.312  32
   1  -6 -10 14222.9 348.181  13
   1  -6 -10 14382.0 338.066  14
   1   6 -10 14156.3 328.641  15
   1   6 -10 14247.1 348.794  27
   1   6 -10 14252.0 314.274  38
   1   6 -10 14266.9 312.799   5
   1  -6 -10 14636.3 313.422   5
  -1   6  10 14287.6 353.714   8
  -1  -6  10 14434.9 351.259   8
  -1  -6  10 14081.1 348.764   9
  -1  -6  10 14930.3 314.046   4
   1   6 -10 14404.0 313.645  41
  -1  -6  10 14834.6 349.762   7
   1  -6 -10 14025.0 347.272   1
   1  -6 -10 14477.1 315.285   2
   1   6 -10 14537.9 349.343   1
   1   6 -10 14624.2 313.790  43
   1  -6 -10 14387.3 312.880  43
   1  -6  -9 2566.57 100.249  13
   1   6  -9 2651.12 76.4314  35
   1   6  -9 2568.51 99.3901  27
   1   6  -9 2770.08 79.1733  38
  -1  -6   9 2534.14 100.094   8
  -1  -6   9 2820.26 102.237   7
  -1   6   9 2771.51 105.366   8
   1  -6  -9 2725.75 94.1298  14
   1   6  -9 2631.77 89.3307  15
   1   6  -9 2755.83 78.5468  41
   1   6  -9 2623.10 82.4557  10
   1   6  -9 2776.47 102.148   1
   1  -6  -9 2596.19 100.852   1
   1   6  -9 2704.08 77.3343  43
   1  -6  -9 2922.92 79.1586  43
   1   6  -8 15602.4 366.666   1
   1  -6  -8 15951.7 367.957   1
   1   6  -8 15874.0 348.003  10
   1  -6  -8 16342.5 360.517  14
   1   6  -8 16785.1 356.502  15
  -1  -6   8 16364.9 369.770   8
  -1   6   8 16344.2 368.638  12
   1  -6  -8 16315.0 367.521  13
  -1  -6   8 16142.8 366.948   7
   1   6  -7 9908.67 233.955   1
   1  -6  -7 9816.82 234.525   1
   1   6  -7 9616.19 217.547  10
   1  -6  -7 9904.23 226.378  14
   1   6  -7 10092.7 224.554  15
  -1  -6   7 9870.42 235.640   9
  -1  -6   7 9844.70 235.060   8
   1  -6  -7 9504.23 231.514  13
  -1   6   7 9429.97 233.151  12
  -1  -6   7 9724.47 232.012   7
   1   6  -6 1623.28 62.5981   1
   1  -6  -6 1725.77 64.3723   1
   1   6  -6 1660.08 53.3718  10
   1  -6  -6 1639.12 57.0565  14
   1   6  -6 1693.79 57.5138  15
  -1  -6   6 1704.23 65.0672   9
  -1  -6   6 1551.75 62.3984   8
   1  -6  -6 1663.60 61.3381  13
  -1   6   6 1801.68 65.2930  12
  -1  -6   6 1662.41 61.6106   7
  -1   6   5 5001.64 133.994   7
  -1  -6   5 5314.16 128.317   7
   1   6  -5 4790.36 128.962  28
  -1  -6   5 5195.49 132.124   9
  -1  -6   5 5243.02 130.789   8
   1  -6  -5 5505.56 131.628   1
   1   6  -5 5313.52 130.012   1
   1  -6  -5 4760.28 130.057  11
   1   6  -5 5178.69 120.454  10
   1  -6  -5 5240.33 128.790  13
  -1   6   5 5031.67 131.377  12
   1  -6  -5 4954.57 123.385  14
   1   6  -5 5218.05 125.783  15
   1   6  -4 44718.5 921.316  15
   1  -6  -4 45642.6 918.068  14
  -1   6   4 45257.3 926.989  12
   1  -6  -4 44561.5 921.420  13
  -1  -6   4 46423.5 926.378   9
  -1  -6   4 45967.2 924.402   8
  -1  -6   4 45851.9 921.227   7
   1   6  -4 44813.9 916.284  10
  -1   6   4 45146.3 923.480  10
   1  -6  -4 44868.6 925.093  11
   1   6  -4 46401.3 922.472   1
   1  -6  -4 46643.5 923.754   1
   1  -6  -3 4152.20 96.8188  20
   1  -6  -3 3887.36 93.0076  14
  -1   6   3 3866.34 101.837  12
   1  -6  -3 3957.94 96.0208  13
   1   6  -3 3978.38 99.5489  15
   1  -6  -3 3967.53 96.2964  32
   1   6  -3 3788.40 95.7450  32
  -1  -6   3 3812.30 99.5877   9
  -1  -6   3 3891.14 97.7881   8
  -1  -6   3 3818.84 94.5854   7
  -1   6   3 3935.17 99.4855  10
   1  -6  -3 3925.05 98.9337  11
   1   6  -3 4019.99 95.5039  10
   1   6  -3 4174.64 96.3138   1
   1  -6  -3 4250.56 98.0552   1
   1   6  -2 4291.58 95.2105   1
   1  -6  -2 4077.20 96.2802   1
   1   6  -2 4204.63 95.5998  32
   1  -6  -2 4212.11 97.3747  13
  -1   6   2 4035.25 104.069  12
   1   6  -2 4076.91 103.311  15
  -1   6   2 4009.86 99.3793  15
   1   6  -2 4055.14 95.2104  20
   1  -6  -2 4399.82 96.3007  20
  -1   6   2 3898.81 102.571  10
   1   6  -2 3983.72 95.0158  12
   1  -6  -2 4086.81 99.9867  11
   1   6  -2 4474.52 101.364  10
  -1  -6   2 4070.15 99.2302   8
  -1  -6   2 4099.69 101.159   9
   1   6  -1 94.0700 20.6933  10
  -1  -6   1 94.4950 18.6992   9
  -1   6   1 83.6099 22.8973  10
   1   6  -1 79.1539 22.9398  15
  -1   6   1 86.9459 20.6233  15
   1  -6  -1 79.0478 12.6915  32
   1   6  -1 90.1172 12.2967  32
   1  -6  -1 89.3311 14.4210  13
  -1   6   1 77.5893 17.6059  29
  -1   6   1 77.2325 21.7201  12
   1   6  -1 73.3198 16.8254  12
   1  -6  -1 85.1064 16.9884  11
  -1  -6   1 77.4102 15.8915   8
   1  -6  -1 64.3812 11.2811  20
   1   6  -1 78.9211 11.4993  20
  -1   6   0 77896.6 1552.18  15
  -1   6   0 77315.0 1549.71  29
   1   6   0 77537.9 1541.93  30
   1  -6   0 78206.1 1541.73  30
   1   6   0 78113.2 1549.76  12
   1   6   0 76108.0 1542.39  32
   1  -6   0 75171.9 1542.45  32
   1   6   0 78124.2 1552.79  10
  -1   6   0 77483.2 1553.89  10
  -1  -6   0 77887.5 1553.81  11
   1  -6   0 78052.6 1548.54  11
   1  -6   0 78954.4 1541.93  24
   1   6   0 78295.7 1542.18  24
  -1  -6   0 78147.0 1550.44   9
   1   6   0 75580.9 1541.84  20
   1  -6   0 79882.7 1542.15  20
  -1  -6  -1 2224.49 63.7617  11
  -1   6  -1 2318.83 63.4286  10
  -1   6  -1 2320.14 62.5759  15
  -1  -6  -1 2253.45 61.4915  16
   1   6   1 2253.70 61.3464  12
  -1  -6  -1 2251.64 59.9658   9
   1  -6   1 2105.30 52.7177  24
   1   6   1 2267.72 53.7940  24
   1  -6   1 2167.07 52.5102  30
   1   6   1 2134.45 52.9560  30
   1   6   1 2146.12 52.8276  42
   1  -6   1 2100.94 52.9819  42
   1  -6   2 111307. 2212.87   9
  -1   6  -2 113425. 2212.80  15
  -1  -6  -2 109711. 2214.38  13
   1   6   2 109844. 2214.30  12
   1   6   2 109890. 2206.03  42
   1  -6   2 110455. 2206.42  42
  -1  -6  -2 112362. 2211.96  16
   1  -6   2 111020. 2205.73  30
  -1  -6  -2 110803. 2214.36  11
   1  -6   3 629.540 32.5901   9
   1   6   3 586.693 29.4847  42
   1  -6   3 662.630 30.4585  42
   1   6   3 654.391 30.5273   7
  -1   6  -3 672.366 35.3483  15
  -1   6  -3 660.985 31.7369  14
  -1  -6  -3 639.466 33.1595  16
  -1  -6  -3 640.035 34.2911  11
  -1  -6  -3 651.327 34.2221  13
   1  -6   4 15604.8 341.984   9
   1  -6   4 16618.2 342.930  42
   1   6   4 15936.7 341.445  42
   1   6   4 15866.8 341.961   7
   1  -6   4 16104.5 345.478   7
  -1  -6  -4 16513.9 342.406  27
  -1   6  -4 16099.5 342.201  14
  -1  -6  -4 15792.6 345.464  13
  -1  -6  -4 15839.7 343.409  16
  -1  -6  -4 16234.6 345.336  11
  -1  -6  -5 173.407 27.3281  11
   1   6   5 189.446 29.9275  12
   1  -6   5 227.610 29.0568   7
   1   6   5 227.006 26.4394   7
  -1   6  -5 179.516 28.4061  28
  -1  -6  -5 206.190 26.9613  27
   1  -6   5 219.350 26.2557   9
  -1   6  -5 193.379 26.8264  14
  -1  -6  -5 227.799 28.9815  13
  -1  -6  -6 4289.83 121.448  13
   1   6   6 4296.71 124.262  12
  -1  -6  -6 4369.39 121.808  11
   1   6   6 4275.31 120.257   7
   1  -6   6 4400.06 121.860   7
  -1  -6  -6 4430.29 121.776  14
  -1   6  -6 4385.27 119.090  15
  -1   6  -6 4393.66 119.701  14
   1  -6   6 4266.33 120.387   8
   1  -6   6 4334.53 117.491   9
  -1   6  -6 4381.45 121.234  28
  -1  -6  -6 4457.23 119.380  27
  -1  -6  -7 14100.0 327.665  13
  -1   6  -7 14473.4 323.162  15
  -1  -6  -7 14206.0 326.116  14
  -1   6  -7 14475.0 325.585  14
  -1  -6  -7 14423.4 327.966  11
   1  -6   7 14201.8 322.600   9
   1  -6   7 13880.4 325.336   8
   1   6   7 14426.4 322.713   8
   1   6   7 14212.0 327.593   7
   1  -6   7 14616.8 328.396   7
  -1   6  -7 14485.7 327.812  28
  -1  -6  -7 14185.3 324.033  27
  -1   6  -8 14212.6 332.510  28
  -1  -6  -8 14144.0 328.248  27
  -1  -6  -8 13863.5 332.035  13
  -1   6  -8 14746.1 326.916  15
  -1   6  -8 14612.2 330.748  14
  -1  -6  -8 13990.4 330.018  14
  -1   6  -8 13693.7 301.614  38
   1  -6   8 13790.0 330.340   8
   1  -6   8 14375.0 327.066   9
   1   6   8 14038.9 326.867   8
   1   6   8 14252.2 333.272   7
   1  -6   8 14254.7 332.741   7
   1   6   8 14831.1 337.650  42
   1  -6   8 14949.5 339.921  42
  -1   6  -9 6087.30 146.249  41
   1  -6   9 6371.99 150.772   4
  -1   6  -9 6364.74 181.411  28
  -1  -6  -9 6504.06 178.163  27
  -1  -6  -9 6724.06 184.012  13
  -1   6  -9 6689.93 175.079  15
  -1   6  -9 6478.04 179.401  14
  -1  -6  -9 6229.79 177.587  14
  -1   6  -9 6127.26 148.252  38
   1   6   9 6256.57 175.321   8
   1  -6   9 6341.31 175.293   9
   1  -6   9 6178.60 178.720   8
   1   6   9 6140.01 180.832   7
   1  -6   9 6370.37 181.813   7
   1  -6   9 6283.43 186.438  42
   1   6   9 6413.58 185.041  42
  -1   6 -10 567.225 31.7843  41
   1   6  10 494.521 47.9927   8
   1  -6  10 531.702 50.6271   8
   1  -6  10 583.596 49.7196   9
   1  -6  10 578.578 36.2120   4
  -1   6 -10 652.176 55.8922  27
  -1  -6 -10 530.267 49.9615  27
  -1   6 -10 534.948 51.3593  28
  -1  -6 -10 585.245 53.5845  13
  -1   6 -10 445.512 49.8030  14
  -1  -6 -10 526.281 50.3457  14
  -1   6 -10 462.145 44.6642  15
  -1   6 -10 612.872 34.1912  38
   1  -6  10 547.775 53.3170   7
   1   6  10 469.201 51.4649   7
   1   6  10 518.550 53.9349  42
  -1   6 -10 552.872 35.5759  43
   1  -6  10 526.949 56.2930  42
  -1  -6 -10 568.394 35.2103  43
   1  -6  11 2955.00 112.404   9
   1  -6  11 2866.65 117.563   8
   1   6  11 2591.54 110.171   8
   1  -6  11 2839.20 87.3590   4
  -1  -6 -11 2817.73 113.772  27
  -1   6 -11 2948.24 120.230  28
  -1   6 -11 2871.09 117.789  27
   1  -6  11 2914.20 120.014   7
   1   6  11 2787.11 119.284   7
  -1  -6 -11 3117.78 122.927  13
  -1   6 -11 2949.48 108.670  15
  -1   6 -11 2732.82 113.863  14
  -1  -6 -11 2776.22 113.299  14
  -1   6 -11 2815.25 84.7882  38
  -1  -6 -11 2969.17 86.5683  43
   1  -6  11 3023.46 126.884  42
  -1   6 -11 2818.79 85.9362  43
   1   6  11 2896.20 123.014  42
   1  -6  11 2979.70 91.9562   6
   1   6  11 2868.83 90.5106   6
  -1   6 -12 200.152 43.1034  27
   1   6  12 226.964 33.3517   6
   1  -6  12 211.175 34.3587   6
   1  -6  12 185.684 42.7807   8
   1   6  12 192.517 40.6027   8
   1   6  12 202.225 45.8226   7
   1  -6  12 190.128 45.8648   7
   1  -6  12 267.263 42.1959   9
  -1   6 -12 175.117 34.2118  10
   1   6  12 213.436 38.0537   9
  -1   6 -12 231.695 29.5923   5
  -1  -6 -12 256.454 30.6937   5
   1  -6  12 212.356 31.7404   4
  -1  -6 -12 213.418 47.3465  13
  -1  -6 -12 260.344 45.7672  14
  -1   6 -12 220.498 41.7187   1
  -1  -6 -12 249.370 45.0083   1
  -1  -6 -12 195.216 30.0620  43
  -1   6 -12 258.785 33.5039  43
  -1   6 -12 163.252 35.8308  15
   1   6  12 219.169 48.7933  42
   1  -6  12 202.373 50.3464  42
  -1   6 -12 213.419 28.8588  38
   1   6  13 883.703 48.3019   4
   1  -6  13 838.687 48.1661   4
  -1   6 -13 880.476 47.5679  43
  -1  -6 -13 954.653 47.6582  43
  -1   6 -13 889.271 67.2921   1
  -1  -6 -13 830.704 63.9791   1
  -1   6 -13 912.280 46.3110  38
   1   6  13 831.225 72.0556   7
   1   6  13 821.284 64.0779   8
   1  -6  13 816.461 67.5342   8
   1  -6  13 815.000 61.1670   9
  -1  -6 -13 1007.12 69.2821  14
  -1   6 -13 972.690 47.2194   5
   1   6  13 969.110 52.5184   6
  -1  -6 -13 869.461 46.2166   5
   1  -6  13 946.582 52.6346   6
   1  -6  14 8339.25 195.127   6
   1   6  14 7816.31 192.426   6
  -1  -6 -14 7995.28 186.483   5
  -1   6 -14 8124.40 186.727   5
   1   6  14 7688.39 189.992   4
  -1   6 -14 8083.39 187.849  43
  -1  -6 -14 7778.25 186.419  43
  -1   6 -14 7921.81 186.679  38
   1   6  15-10.1393 28.6409  39
  -1  -6 -15 1.22650 23.7483   5
  -1   6 -15 1.21822 23.8750   5
   1   6  15 2.82463 24.9227   4
  -1   6 -15-17.0702 25.1487  38
  -1  -6 -15-13.5612 25.2443  43
  -1   6 -15 15.2260 25.7431  43
   1  -6  15 27.1778 27.9854   6
   1   6  15 38.1439 27.9683   6
   1  -6  16 1574.53 54.0516   6
  -1  -6 -16 1587.37 50.2469   5
  -1   6 -16 1619.75 50.4246   5
   1   6  16 1506.15 52.3138   6
   1  -6  16 1509.93 51.2248  31
   1   6  16 1502.24 51.7935  31
   1   6  16 1542.57 53.7856  39
  -1   6 -16 1628.48 51.4996  21
  -1  -6 -16 1525.02 49.4147  21
  -1  -6 -16 1601.71 51.0283  43
  -1   6 -16 1722.06 51.9676  43
   1   6  16 1526.89 51.1519   4
   1  -6  17 83.9590 15.6300  31
   1   6  17 91.4836 16.0697  31
  -1  -6 -17 90.0365 15.7478  43
  -1   6 -17 109.471 15.9546  43
   1   6  17 111.574 16.8744   6
  -1  -6 -17 83.9665 15.2698   5
   1  -6  17 97.4966 16.7982   6
  -1   6 -17 113.031 15.4042   5
   1   6  17 107.915 13.9956   4
  -1   6 -17 121.011 16.0094  21
  -1  -6 -17 98.1761 15.0004  21
   1   6  17 59.4214 16.7508  39
   1   7 -17 126.598 15.9843  43
   1  -7 -17 114.062 15.8403  43
  -1   7  17 119.569 16.5034   6
  -1  -7  17 113.011 16.8357   6
   1   7 -17 117.531 15.0690   5
   1  -7 -17 117.745 15.7576   5
  -1   7  17 125.806 18.7943   4
  -1  -7  17 93.9708 16.9627   4
   1   7 -17 141.419 16.1578  21
   1  -7 -17 109.292 14.7129  21
  -1   7  17 113.097 19.5731  39
   1  -7 -16 222.643 23.9547  43
   1   7 -16 238.922 24.3824  43
  -1   7  16 208.012 25.3482   6
   1   7 -16 202.391 22.6037   5
   1  -7 -16 219.257 24.0652   5
  -1  -7  16 239.123 26.7851   6
   1  -7 -16 228.251 22.6428  21
   1   7 -16 181.311 22.7260  21
  -1   7  16 173.049 25.8832   4
  -1  -7  16 239.766 25.6007   4
   1  -7 -15 3287.77 91.3873  43
   1   7 -15 3550.34 93.2269  43
  -1   7  15 3233.64 94.3944   6
  -1  -7  15 3397.39 95.9100   6
   1  -7 -15 3299.53 90.6179   5
   1   7 -15 3420.76 91.1128   5
   1   7 -15 3434.06 95.4035  38
  -1  -7  15 3408.41 94.7253   4
   1  -7 -15 3352.16 90.6343  21
   1   7 -15 3275.35 90.9536  21
   1  -7 -14 1398.96 55.5245  43
   1   7 -14 1320.90 55.6111  43
   1  -7 -14 1374.31 53.9988  21
   1   7 -14 1372.55 55.0659  21
   1  -7 -14 1327.87 56.9570   2
   1   7 -14 1364.20 58.7070  38
   1  -7 -14 1371.71 54.3810   5
   1   7 -14 1419.88 54.8784   5
  -1  -7  14 1452.35 57.7647   4
   1  -7 -13 2536.36 78.8440   5
   1   7 -13 2610.30 79.1955   5
   1   7 -13 2467.17 82.6358  38
   1   7 -13 2358.58 111.080  27
   1   7 -13 2467.71 109.172  20
   1  -7 -13 2506.21 107.225  20
   1  -7 -13 2476.10 79.0166  43
  -1   7  13 2202.80 109.295  42
   1   7 -13 2308.58 78.0414  43
  -1  -7  13 2409.79 108.975   7
   1  -7 -13 2630.82 83.9025   2
   1  -7 -13 2548.43 108.440   1
   1   7 -13 2367.92 106.696   1
  -1  -7  13 2607.15 115.518   8
  -1  -7  13 2333.93 108.474   9
  -1   7  13 2475.37 113.769   8
  -1  -7  13 2569.97 81.8262   4
  -1  -7  12 1687.54 87.3894   7
   1   7 -12 1556.11 57.8935   5
   1  -7 -12 1496.52 57.7667   5
   1  -7 -12 1559.98 83.9586   1
   1  -7 -12 1490.71 60.7966   2
   1   7 -12 1509.85 82.1888   1
  -1  -7  12 1438.04 83.4148   9
  -1   7  12 1488.33 86.5044   8
  -1  -7  12 1423.11 86.8632   8
   1  -7 -12 1571.80 84.6310  20
   1   7 -12 1367.81 80.1649  20
   1  -7 -12 1387.08 74.7190  14
   1  -7 -12 1457.70 57.9012  43
   1   7 -12 1489.98 58.9311  43
   1   7 -12 1561.94 85.8670  32
   1  -7 -12 1380.86 80.0496  32
   1   7 -12 1335.07 59.5232  38
  -1  -7  12 1585.45 60.3487   4
   1  -7 -11 9967.00 269.073  13
  -1  -7  11 10359.9 270.450   7
   1   7 -11 10063.8 231.880  38
   1   7 -11 10111.3 228.581   5
   1  -7 -11 9988.07 228.580   5
   1  -7 -11 10132.7 229.166  43
   1   7 -11 10635.7 230.792  43
  -1   7  11 9607.60 272.076   8
  -1  -7  11 9792.99 269.660   9
  -1  -7  11 10252.6 272.324   8
   1  -7 -11 10116.6 257.803  14
   1  -7 -11 9912.22 265.396   1
   1  -7 -11 9751.54 231.667   2
   1   7 -11 9825.81 265.152   1
   1  -7 -11 10233.6 267.539  32
   1   7 -11 10258.1 270.179  32
   1  -7 -11 10155.3 265.623  20
  -1  -7  11 10133.3 230.789   4
   1  -7 -10 76.1758 33.7809  14
   1  -7 -10 65.3182 36.8600  13
  -1   7  10 72.0202 42.0976   8
  -1  -7  10 92.5306 41.9081   8
  -1  -7  10 67.7096 34.8203   7
   1   7 -10 125.902 40.7267  27
   1  -7 -10 71.2211 25.9833  43
   1   7 -10 69.7657 24.8294  43
   1   7 -10 61.9618 27.1046  41
   1   7 -10 100.121 41.3241  32
   1  -7 -10 136.150 42.3198  32
   1   7 -10 49.1931 35.7462   1
   1  -7 -10 66.3090 36.9425   1
   1  -7 -10 89.6708 27.2868   2
   1   7 -10 41.3499 24.5757  35
   1   7 -10 58.5360 29.9819  15
   1   7 -10 84.0780 27.1063  38
   1   7 -10 93.2151 25.2705   5
  -1  -7  10 79.8367 25.4206   4
   1  -7 -10 87.6044 25.1367   5
   1   7  -9 11411.6 279.674  32
   1  -7  -9 11366.6 277.636  32
   1  -7  -9 11456.4 279.667  13
   1  -7  -9 12063.7 248.432  43
   1   7  -9 11885.7 248.609  43
  -1  -7   9 10983.9 279.503   8
   1  -7  -9 11228.2 269.287  14
   1   7  -9 11091.4 264.587  15
   1  -7  -9 10554.2 248.453   2
   1  -7  -9 10764.5 274.842   1
   1   7  -9 10840.5 274.717   1
   1   7  -9 11279.6 248.827  41
   1   7  -9 10676.3 254.939  10
   1   7  -9 11445.9 249.568  38
  -1  -7   9 10950.6 246.549   4
   1   7  -9 11507.9 247.256  35
  -1   7   9 11755.9 286.078   8
  -1  -7   9 11358.3 278.265   7
  -1  -7   8 738.225 50.0287   7
   1  -7  -8 636.680 42.7756  14
   1   7  -8 797.051 45.1219  15
   1   7  -8 613.122 33.8393  41
   1   7  -8 740.086 48.6203   1
   1  -7  -8 638.213 48.0120   1
   1   7  -8 644.272 37.5147  10
   1  -7  -8 795.268 51.2023  13
  -1   7   8 772.887 52.6126  12
  -1  -7   8 704.706 50.8628   8
  -1  -7   7 333.616 34.4305   7
  -1  -7   7 402.795 38.6884   8
  -1  -7   7 326.484 36.7448   9
   1  -7  -7 404.815 38.0464  13
   1   7  -7 341.229 32.0855  15
   1  -7  -7 348.965 30.9335  14
  -1   7   7 376.039 40.0384  12
   1   7  -7 309.533 26.2145  10
   1  -7  -7 345.149 36.6383   1
   1   7  -7 371.006 36.3593   1
  -1  -7   6 2043.77 68.9356   7
   1  -7  -6 1837.74 68.3301  13
  -1   7   6 2149.96 74.7350  12
  -1  -7   6 1976.07 73.0783   9
  -1  -7   6 2003.13 71.1098   8
   1  -7  -6 2027.62 64.7884  14
   1   7  -6 1963.92 66.3116  15
   1   7  -6 1859.87 60.9732  10
   1   7  -6 1791.98 66.8053   1
   1  -7  -6 2021.52 69.8268   1
  -1  -7   5 1333.74 50.7960   7
   1  -7  -5 1259.59 46.8792  14
   1   7  -5 1371.52 52.0799  15
  -1   7   5 1305.49 54.9171  12
   1  -7  -5 1366.36 52.3672  13
  -1  -7   5 1412.42 53.6105   8
  -1  -7   5 1299.10 54.3753   9
   1   7  -5 1310.59 53.8732  28
   1   7  -5 1434.31 46.8989  10
   1  -7  -5 1413.07 56.3767  11
   1  -7  -5 1237.20 51.2412   1
   1   7  -5 1264.37 49.9312   1
   1  -7  -4 1452.47 46.3170  14
   1   7  -4 1394.34 50.7860  15
   1   7  -4 1322.48 48.0820  32
   1  -7  -4 1365.33 47.7641  32
  -1  -7   4 1436.77 53.7712   9
  -1  -7   4 1295.13 50.2364   8
  -1   7   4 1389.89 54.3023  12
   1  -7  -4 1360.95 49.2365  13
  -1  -7   4 1454.55 48.9802   7
   1  -7  -4 1451.88 49.1208   1
   1   7  -4 1478.08 48.9522   1
   1  -7  -4 1337.57 52.1638  11
   1   7  -4 1304.04 46.4200  10
  -1   7   4 1395.99 52.1372  10
  -1  -7   3 4829.36 120.459   9
  -1  -7   3 4836.38 118.240   8
   1  -7  -3 4939.53 113.589  32
   1   7  -3 4926.96 113.633  32
   1   7  -3 4909.96 120.895  15
   1   7  -3 4970.99 113.714  20
   1  -7  -3 5059.86 113.791  20
   1  -7  -3 4838.51 115.824  13
  -1   7   3 4816.73 123.082  12
   1   7  -3 4784.59 113.014   1
   1  -7  -3 5129.47 114.960   1
  -1   7   3 4700.08 120.514  10
   1   7  -3 4734.46 116.537  10
   1  -7  -3 4779.55 119.368  11
  -1  -7   2 1142.34 40.2702   8
  -1  -7   2 1129.44 42.8132   9
   1  -7  -2 1101.71 34.9586  32
   1   7  -2 1114.38 34.7659  32
   1   7  -2 1107.48 36.9196  12
   1  -7  -2 1122.65 38.5620  13
  -1   7   2 1091.20 45.1365  12
  -1   7   2 1145.79 41.7260  15
   1   7  -2 1235.06 46.5966  15
   1   7  -2 1083.65 33.8214  20
   1  -7  -2 1168.14 34.7462  20
  -1   7   2 1214.85 41.8993  29
   1  -7  -2 1177.30 35.4455   1
   1   7  -2 1178.29 34.2560   1
   1   7  -2 1156.51 41.9335  10
   1  -7  -2 1117.72 41.1718  11
  -1   7   2 1080.11 44.7054  10
   1   7  -1 120353. 2389.19  15
  -1   7   1 120650. 2386.12  15
  -1   7   1 121457. 2384.14  29
  -1   7   1 118745. 2388.85  12
   1   7  -1 119515. 2382.31  12
   1  -7  -1 121070. 2380.41  13
   1   7  -1 117574. 2373.94  32
   1  -7  -1 118020. 2374.08  32
  -1  -7   1 118956. 2385.03   9
  -1  -7   1 119561. 2382.03   8
  -1   7   1 121606. 2388.51  10
   1   7  -1 121008. 2386.82  10
   1  -7  -1 120070. 2383.52  11
   1  -7  -1 123326. 2373.76  20
   1   7  -1 116516. 2373.73  20
  -1   7   0 1563.53 48.9660  29
   1  -7   0 1557.31 38.0844  30
   1   7   0 1549.35 38.4026  30
  -1   7   0 1631.55 51.9045  15
  -1  -7   0 1544.20 49.6470   9
   1   7   0 1557.44 52.0526  10
  -1   7   0 1515.11 52.7914  12
   1  -7   0 1530.04 47.3223  11
  -1  -7   0 1596.34 52.3584  11
  -1   7   0 1669.61 54.2745  10
   1   7   0 1550.91 49.5645  12
   1  -7   0 1554.51 38.1983  24
   1   7   0 1607.33 38.7684  24
   1  -7   1 1945.41 47.4487  24
   1   7   1 2055.18 48.6639  24
   1  -7   1 1969.41 55.0521  11
  -1   7  -1 2132.27 61.3377  10
  -1  -7  -1 2004.44 61.4375  11
  -1  -7  -1 1969.51 58.8795  16
  -1   7  -1 2073.51 59.9999  15
   1  -7   1 1832.70 47.2126  42
   1   7   1 1938.53 47.3872  42
   1   7   1 1921.21 47.6630  30
   1  -7   1 1860.31 46.6787  30
  -1  -7  -1 1944.83 57.5941   9
   1   7   1 1921.54 58.6715  12
  -1  -7  -2 2418.19 70.1182  11
  -1  -7  -2 2430.62 70.1750  13
   1   7   2 2361.00 70.1981  12
   1  -7   2 2281.16 59.1970  42
   1   7   2 2203.33 58.5476  42
  -1   7  -2 2433.76 68.7354  15
   1  -7   2 2353.57 58.8983  30
   1   7   2 2351.09 59.4996  30
  -1  -7  -2 2417.96 68.0008  16
   1  -7   2 2376.14 68.7055   9
  -1   7  -3 41057.7 819.599  15
   1   7   3 39390.4 812.256  42
   1  -7   3 40691.4 812.998  42
  -1  -7  -3 39292.0 819.611  16
  -1  -7  -3 40681.9 822.308  13
   1   7   3 38231.6 821.484  12
   1   7   3 40988.0 817.354   7
  -1  -7  -3 40979.5 822.163  11
   1  -7   3 40370.9 819.320   9
  -1   7  -4 2804.58 79.5013  14
   1  -7   4 2625.30 76.1234  42
   1   7   4 2527.33 75.5162  42
  -1  -7  -4 2740.50 81.0618  16
   1   7   4 2766.28 79.1451   7
   1  -7   4 2818.36 80.2272   9
  -1  -7  -4 2748.99 82.9694  11
  -1  -7  -4 2718.67 82.7487  13
   1   7   5 1605.97 59.8359   7
  -1  -7  -5 1590.66 62.1085  14
  -1   7  -5 1623.60 60.0060  14
  -1  -7  -5 1626.85 62.9364  13
   1   7   5 1721.68 60.2028  42
   1  -7   5 1706.60 59.8844  42
   1  -7   5 1606.56 59.5030   9
  -1  -7  -5 1565.98 61.8865  11
   1   7   6 1161.31 54.9672   7
   1  -7   6 1272.15 58.5500   7
  -1   7  -6 1358.85 56.7460  15
  -1  -7  -6 1252.65 57.9143  14
  -1   7  -6 1347.80 57.0391  14
  -1   7  -6 1327.92 58.3054  28
  -1  -7  -6 1280.10 55.0353  27
   1   7   6 1188.18 59.8610  12
  -1  -7  -6 1337.76 59.6940  13
   1   7   6 1218.56 55.4362  42
   1  -7   6 1233.98 56.2917  42
   1  -7   6 1385.59 56.5139   9
  -1  -7  -6 1291.94 58.4175  11
   1  -7   7 52804.8 1095.28   7
   1   7   7 52093.9 1095.69   7
   1   7   7 51205.6 1088.69   8
   1   7   7 55380.6 1095.79  42
   1  -7   7 55440.6 1097.64  42
  -1   7  -7 53085.2 1090.39  15
  -1   7  -7 53207.7 1092.68  14
  -1  -7  -7 50444.6 1092.83  14
  -1   7  -7 53131.0 1096.02  28
  -1  -7  -7 53967.8 1093.01  27
  -1  -7  -7 52503.3 1096.26  13
  -1  -7  -7 53095.2 1096.65  11
   1  -7   7 52976.5 1094.83   8
   1  -7   7 52993.7 1091.18   9
  -1   7  -8 73.9523 33.1385  28
  -1  -7  -8 65.0731 29.2895  27
   1  -7   8 95.4551 32.3424  42
   1   7   8 108.616 32.3577  42
  -1   7  -8 70.8792 17.7349  38
  -1   7  -8 117.049 30.2074  15
  -1   7  -8 102.536 32.7240  14
  -1  -7  -8 101.403 32.2021  14
  -1  -7  -8 86.0277 31.8668  13
   1  -7   8 27.9398 26.2425   9
   1  -7   8 83.0226 31.4162   8
   1   7   8 89.6561 27.5798   8
   1  -7   8 73.4753 31.5026   7
   1   7   8 79.2185 30.5162   7
   1   7   9 1922.73 82.5742   8
   1  -7   9 2139.32 89.2025   8
   1  -7   9 1960.21 81.9360   9
   1  -7   9 2159.13 65.5382   4
   1  -7   9 2013.32 87.9259   7
   1   7   9 1962.49 89.3866   7
  -1   7  -9 2004.42 86.9908  14
  -1  -7  -9 2132.74 87.6496  14
  -1   7  -9 2010.84 82.4473  15
  -1   7  -9 1850.40 59.7729  41
  -1  -7  -9 1976.07 88.7167  13
   1  -7   9 1938.61 88.9802  42
   1   7   9 1817.41 85.8240  42
  -1   7  -9 1927.91 88.2503  28
  -1  -7  -9 1855.73 83.1533  27
  -1   7  -9 1815.01 61.2936  38
  -1  -7 -10 117.509 42.9882  13
  -1   7 -10 56.0090 35.0605  14
  -1  -7 -10 28.3784 36.1993  14
  -1   7 -10 47.2594 20.6842  38
   1  -7  10 59.9032 32.3003   9
   1  -7  10 63.3555 23.7043   4
  -1  -7 -10 52.5117 23.2412  43
   1  -7  10 43.3076 35.1343  42
  -1   7 -10 62.0379 22.7966  43
   1   7  10 75.0956 37.4609  42
  -1   7 -10 37.4511 19.8824  41
  -1   7 -10 54.9825 31.9669  15
   1  -7  10 47.7874 36.2497   8
   1   7  10 47.7231 34.2757   7
   1   7  10 55.5172 29.4436   8
   1  -7  10 22.5907 33.6012   7
  -1   7 -10 22.8642 33.3479  28
  -1   7 -11 1249.72 79.4089  28
  -1   7 -11 1295.83 77.4578  27
  -1   7 -11 1248.66 53.4745  43
  -1  -7 -11 1204.80 52.2843  43
   1   7  11 1050.14 73.1246  42
   1  -7  11 1266.15 82.5065  42
  -1   7 -11 1369.80 53.1557   5
  -1  -7 -11 1311.29 53.4200   5
   1   7  11 1381.83 57.7055   6
   1  -7  11 1368.26 57.3752   6
   1   7  11 1427.79 77.2892   8
  -1   7 -11 1413.70 70.4886  10
   1  -7  11 1381.20 81.3883   8
   1  -7  11 1489.14 77.3398   9
  -1   7 -11 1288.16 75.2272   1
  -1  -7 -11 1274.16 75.5990   1
   1   7  11 1382.52 83.3048   7
  -1  -7 -11 1336.25 81.0803  13
   1  -7  11 1387.75 56.5376   4
  -1  -7 -11 1454.00 81.3453  14
  -1   7 -11 1228.52 70.5731  15
  -1   7 -11 1187.23 52.4991  38
  -1   7 -12 1380.20 70.8857  10
   1  -7  12 1390.58 78.1060   9
   1  -7  12 1524.59 86.2756   8
   1   7  12 1342.87 78.9678   8
  -1  -7 -12 1423.77 80.7986  14
  -1   7 -12 1504.48 77.2726  15
   1   7  12 1474.93 89.0654   7
  -1   7 -12 1405.07 84.0828  28
  -1   7 -12 1470.14 86.7526  27
   1   7  12 1217.62 79.5007  42
   1  -7  12 1396.02 87.7460  42
  -1  -7 -12 1557.53 57.9247  43
  -1   7 -12 1364.00 56.4079  43
  -1   7 -12 1421.25 57.3963  38
   1  -7  12 1456.85 60.0861   4
  -1   7 -12 1432.99 80.4723   1
  -1  -7 -12 1508.93 82.1732   1
  -1  -7 -12 1320.63 54.5891   5
  -1   7 -12 1512.27 56.5323   5
   1   7  12 1435.86 60.8511   6
   1  -7  12 1288.71 59.5409   6
  -1   7 -13 2359.80 75.3860  38
  -1   7 -13 2161.91 72.1795   5
  -1  -7 -13 2285.31 73.5354   5
   1   7  13 2159.58 77.1240   6
   1  -7  13 2250.60 78.4521   6
   1  -7  13 2359.91 78.7762   4
  -1  -7 -13 2166.01 72.8529  43
  -1   7 -13 2235.79 74.1273  43
   1   7  14 963.792 52.4400  39
  -1   7 -14 1117.99 50.3151  38
  -1  -7 -14 1087.93 48.1223   5
  -1   7 -14 1162.49 48.8187   5
   1   7  14 1029.03 51.2663   6
   1  -7  14 1084.51 53.4196   6
   1   7  14 932.917 49.3788   4
   1  -7  14 1075.54 54.0100   4
  -1  -7 -14 1087.60 47.9608  43
  -1   7 -14 1064.58 47.9872  43
  -1  -7 -15 2427.71 72.4036  43
  -1   7 -15 2563.94 73.9073  43
   1   7  15 2368.42 77.2067  39
  -1   7 -15 2506.36 72.2011   5
  -1  -7 -15 2539.48 72.7187   5
   1  -7  15 2549.31 77.9209   6
   1   7  15 2524.33 76.6438   6
   1  -7  15 2610.93 78.3857   4
   1   7  15 2318.40 73.9115   4
  -1   7 -15 2640.55 74.3565  38
   1   7  16 36.7719 18.9245   4
  -1  -7 -16 65.6196 18.9686   5
   1  -7  16 36.6587 22.6182   4
   1   7  16 57.0725 20.0273   6
   1  -7  16 57.0116 21.3036   6
  -1   7 -16 43.2205 18.1408   5
   1   7  16 50.4134 22.0471  39
  -1  -7 -16 58.2621 19.4935  43
  -1   7 -16 68.6609 19.8045  43
  -1  -7 -16 40.6978 17.6424  21
  -1   7 -16 60.5919 19.4652  21
   1   7  16 49.5597 18.8931  31
   1  -7  16 46.2079 18.8374  31
   1  -7  17 3068.33 69.7351   6
   1   7  17 2879.44 68.6745   6
   1   7  17 2878.29 71.3792  39
  -1  -7 -17 2959.28 68.3044  43
   1   7  17 2659.07 68.1387  31
  -1   7 -17 2950.73 67.4530   5
  -1  -7 -17 2973.86 68.2779   5
  -1  -7 -17 2805.25 66.8714  21
  -1   7 -17 2919.85 68.2508  21
   1  -8 -17 85.7710 11.8443  21
   1   8 -17 99.9500 13.1951  21
  -1   8  17 92.0002 17.3437  39
   1   8 -17 84.3963 11.9414   5
  -1  -8  17 88.5812 13.8304   6
   1  -8 -17 106.363 13.2310   5
  -1   8  17 106.181 13.3614   6
  -1   8  17 60.3168 12.6231  31
  -1   8  17 87.6360 16.7371   4
  -1  -8  17 102.902 15.8712   4
   1   8 -16 1070.06 37.8656   5
   1  -8 -16 1144.03 39.3896   5
  -1   8  16 1011.95 40.0099   6
  -1  -8  16 1008.07 40.4478   6
  -1   8  16 1043.89 43.8568  39
  -1   8  16 1063.60 43.2841   4
  -1  -8  16 1085.98 41.6092   4
   1   8 -16 1064.08 38.8647  43
   1  -8 -16 1101.10 39.1354  43
   1   8 -16 1056.59 38.7909  21
   1  -8 -16 978.159 37.1015  21
   1  -8 -15 165.438 24.0729   5
   1   8 -15 157.355 24.4603   5
  -1  -8  15 137.278 27.3971   6
  -1   8  15 104.411 25.6407   6
   1  -8 -15 89.2451 23.5830  21
   1   8 -15 121.598 24.7020  21
  -1  -8  15 85.8131 26.3169   4
   1  -8 -15 127.009 24.7559  43
   1   8 -15 93.9033 24.5236  43
   1   8 -15 140.021 30.1690  38
   1  -8 -14 4571.12 124.797   2
  -1  -8  14 4907.31 125.162   4
   1   8 -14 4893.03 121.769  21
   1  -8 -14 4565.83 120.117  21
   1   8 -14 5041.74 128.013  38
   1   8 -14 4769.93 120.786   5
  -1   8  14 4606.30 124.346   6
  -1  -8  14 4692.30 125.684   6
   1  -8 -14 4770.83 121.123   5
   1  -8 -14 4607.83 120.495  43
   1   8 -14 5015.26 123.273  43
   1   8 -13 4532.90 115.793   5
   1  -8 -13 4442.00 115.905   5
   1   8 -13 4539.53 122.601  38
  -1  -8  13 4494.13 159.368   8
  -1   8  13 4241.10 157.253   8
  -1  -8  13 4063.32 152.054   9
   1   8 -13 4499.16 116.787  21
   1  -8 -13 4383.97 115.267  21
   1  -8 -13 4261.66 115.363  43
   1   8 -13 4398.69 116.565  43
  -1   8  13 4295.99 162.947   7
  -1  -8  13 4512.47 119.770   4
   1  -8 -13 4074.56 119.909   2
   1  -8 -12 1137.59 53.2027   2
   1  -8 -12 1129.06 70.5010   1
   1   8 -12 1137.20 71.1532   1
  -1  -8  12 1227.49 76.5850   7
   1   8 -12 1150.33 76.4212  27
  -1  -8  12 1077.40 73.4722   9
  -1  -8  12 1206.64 78.2035   8
  -1   8  12 1128.67 79.2798   8
   1   8 -12 1136.86 73.0392  20
   1  -8 -12 1121.56 70.5421  20
   1  -8 -12 1205.87 67.1472  14
   1  -8 -12 1018.61 70.9355  32
   1   8 -12 1090.37 73.5348  32
   1   8 -12 1093.60 54.1951  38
   1  -8 -12 1138.50 50.0219  43
   1   8 -12 1067.32 48.6787  43
  -1  -8  12 1199.58 51.8094   4
   1   8 -12 1105.15 49.0288   5
   1  -8 -12 1164.50 49.5308   5
   1  -8 -11 2955.61 120.018  13
   1   8 -11 3105.65 116.684   1
   1  -8 -11 2943.13 115.164   1
   1  -8 -11 2855.86 90.4848   2
   1   8 -11 2784.02 90.3172  38
  -1  -8  11 2881.60 117.648   7
   1   8 -11 2923.56 85.4411   5
   1  -8 -11 3088.06 87.1354   5
  -1  -8  11 3005.54 120.371   8
  -1   8  11 2885.70 123.218   8
  -1  -8  11 3136.82 123.030   9
   1  -8 -11 2990.07 115.772  20
   1   8 -11 2937.24 115.690  20
   1   8 -11 2962.86 117.173  32
   1  -8 -11 2949.92 114.648  32
   1  -8 -11 2886.67 108.673  14
   1   8 -11 2974.19 87.0914  43
   1  -8 -11 3044.60 86.7904  43
  -1  -8  11 3126.75 89.8614   4
   1   8 -10 22867.4 487.542  35
   1  -8 -10 23501.7 523.505  32
   1   8 -10 22798.5 524.616  32
   1   8 -10 23282.8 490.392  41
   1  -8 -10 24021.3 530.525  13
   1   8 -10 22843.6 528.478  27
   1  -8 -10 23897.5 487.584   5
   1   8 -10 23115.6 486.451   5
   1   8 -10 22869.2 490.545  38
  -1  -8  10 23229.8 530.591   8
  -1  -8  10 23613.5 489.144   4
   1   8 -10 23224.8 522.777   1
   1  -8 -10 23571.6 492.462   2
   1  -8 -10 23329.8 523.581   1
  -1   8  10 22990.8 534.113   8
  -1  -8  10 23624.5 527.686   7
   1  -8 -10 23171.4 486.599  43
   1   8 -10 23298.9 487.465  43
   1   8 -10 22656.7 509.544  15
   1  -8 -10 23914.7 517.475  14
   1  -8  -9 3251.38 112.259  32
   1   8  -9 3135.65 111.840  32
   1  -8  -9 3104.73 89.9399   2
   1   8  -9 3170.23 110.106   1
   1  -8  -9 3243.15 111.296   1
   1  -8  -9 3225.38 86.5943   5
   1   8  -9 3064.34 94.6371  10
   1   8  -9 3061.11 86.5248  35
  -1  -8   9 3396.02 118.123   8
  -1  -8   9 3451.56 115.285   7
  -1   8   9 3298.88 120.643   8
   1   8  -9 3046.59 88.4015  41
   1  -8  -9 3112.87 113.188  13
  -1   8   9 3426.81 118.656  12
   1  -8  -9 3070.13 104.896  14
   1   8  -9 3311.64 105.292  15
  -1  -8   9 3264.58 87.8372   4
   1  -8  -9 3278.24 86.6638  43
   1   8  -9 3183.80 86.5473  43
  -1  -8   8 20441.2 451.077   8
  -1  -8   8 20399.9 447.386   7
   1   8  -8 20059.2 429.584  10
   1   8  -8 19592.3 419.655  41
   1  -8  -8 20047.0 438.848  14
   1   8  -8 21174.8 440.468  15
  -1   8   8 20259.8 452.341  12
   1  -8  -8 19793.1 447.077  13
   1  -8  -8 19768.1 444.056   1
   1   8  -8 19782.4 443.514   1
   1  -8  -8 19859.6 443.681  32
   1   8  -8 19950.2 445.935  32
   1  -8  -7 9894.95 228.368  14
   1   8  -7 9735.71 229.425  15
  -1  -8   7 9665.74 233.615   7
  -1  -8   7 9531.44 238.241   9
  -1  -8   7 10022.9 238.534   8
   1   8  -7 9673.14 221.869  10
   1  -8  -7 9836.52 235.228  13
  -1   8   7 9590.37 239.461  12
   1  -8  -7 9798.53 232.099   1
   1   8  -7 9550.31 230.466   1
  -1  -8   6 1394.83 59.6748   8
  -1  -8   6 1350.62 59.8678   9
   1  -8  -6 1368.69 52.4365  14
   1   8  -6 1353.99 55.8636  15
  -1  -8   6 1363.82 55.5537   7
   1   8  -6 1381.61 56.4806  32
   1  -8  -6 1378.93 55.6786  32
   1   8  -6 1422.20 60.9878  28
   1  -8  -6 1424.77 65.5229  16
   1  -8  -6 1459.90 62.7628  11
   1   8  -6 1402.83 51.0225  10
   1   8  -6 1292.30 54.0316   1
   1  -8  -6 1332.41 54.8166   1
  -1   8   6 1281.66 60.8445  12
   1  -8  -6 1394.08 57.2660  13
   1  -8  -5 68.1715 28.3480  16
   1   8  -5 74.5269 23.5960  15
  -1  -8   5 53.1817 20.3942   7
  -1  -8   5 80.9399 25.1770   8
  -1   8   5 23.3095 26.8797  12
   1  -8  -5 43.8772 25.0976  11
  -1   8   5 29.1203 23.1324  10
   1   8  -5 31.9418 19.0854  10
  -1  -8   5 10.8586 22.2365   9
   1  -8  -5 44.8294 21.8041  13
   1  -8  -5 48.5889 18.6132  14
   1  -8  -5 32.4162 19.4738  32
   1   8  -5 43.1717 21.1194  32
   1  -8  -5 27.3959 19.8017   1
   1   8  -5 76.2297 19.8298   1
   1  -8  -4 5206.76 140.400  16
   1   8  -4 5634.09 130.497  32
   1  -8  -4 5678.54 130.636  32
   1  -8  -4 5515.18 130.031  20
   1   8  -4 5554.83 130.187  20
   1   8  -4 5395.56 132.312  10
  -1   8   4 5442.65 137.833  10
   1  -8  -4 5499.08 137.907  11
   1   8  -4 5523.15 137.448  15
   1  -8  -4 5466.10 130.250  14
  -1  -8   4 5470.51 136.290   8
  -1  -8   4 5466.69 138.167   9
   1  -8  -4 5498.09 130.606   1
   1   8  -4 5458.79 129.353   1
  -1   8   4 5497.51 140.980  12
   1  -8  -4 5486.57 134.481  13
   1  -8  -3 1705.49 49.7227  32
   1   8  -3 1708.95 49.7301  32
   1   8  -3 1806.96 60.6498  15
  -1   8   3 1705.90 61.9943  12
   1  -8  -3 1825.71 55.5783  13
   1  -8  -3 1812.11 51.2337   1
   1   8  -3 1672.06 49.0145   1
  -1  -8   3 1744.35 56.8615   8
  -1  -8   3 1737.38 59.0126   9
  -1   8   3 1698.19 60.0719  10
   1   8  -3 1635.55 55.1310  10
   1  -8  -3 1792.70 59.0538  11
   1   8  -3 1686.01 49.3849  20
   1  -8  -3 1759.50 49.6215  20
   1   8  -2 745.664 26.3644  32
   1  -8  -2 668.534 25.8002  32
  -1   8   2 768.010 39.4070  12
   1   8  -2 737.489 31.7173  12
   1  -8  -2 662.563 30.9814  13
  -1   8   2 704.468 35.6574  15
   1   8  -2 799.114 39.1029  15
  -1   8   2 817.349 35.6047  29
   1   8  -2 680.759 25.0625   1
   1  -8  -2 878.302 27.8642   1
   1  -8  -2 709.540 25.4824  20
   1   8  -2 979.075 27.7436  20
  -1  -8   2 687.473 33.1643   8
  -1  -8   2 674.174 35.6588   9
  -1   8   2 825.098 40.1699  10
   1  -8  -2 704.032 34.4808  11
   1   8  -2 700.087 35.2074  10
   1   8  -1 228.614 25.9535  10
  -1  -8   1 215.858 20.3654   8
  -1  -8   1 214.637 23.8275   9
  -1   8   1 225.555 27.4028  10
   1  -8  -1 195.999 12.1848  32
   1   8  -1 180.599 12.0410  32
   1   8  -1 234.414 22.4127  12
   1  -8  -1 218.379 19.3614  13
  -1   8   1 238.452 27.7574  12
   1  -8  -1 247.414 23.5937  11
  -1   8   1 217.792 22.3830  29
  -1   8   1 288.066 26.3597  15
   1   8  -1 208.691 25.9667  15
   1  -8  -1 239.017 11.9715  20
   1   8  -1 207.899 11.6662  20
   1   8   0 9065.89 185.152  30
  -1   8   0 9166.00 200.214  29
   1   8   0 9301.25 185.275  24
   1  -8   0 9050.20 184.630  24
  -1   8   0 8906.53 202.257  15
   1   8   0 8469.66 199.199  12
  -1  -8   0 8771.53 200.332   9
   1  -8   0 9245.50 198.840  11
   1   8   0 9014.66 203.730  10
  -1  -8   0 8937.11 203.416  11
  -1   8   0 8620.25 203.265  10
   1  -8   1 20.5443 8.56858  42
   1   8   1 34.9246 20.8756  12
  -1  -8  -1 4.02170 20.7485  11
   1  -8   1 3.01195 16.1013  11
  -1  -8  -1 12.2956 20.2956  16
  -1   8  -1 16.1180 19.7637  15
   1   8   1 13.8801 21.7891  10
  -1  -8  -1-3.45075 18.1138   9
  -1   8  -1 50.3024 23.2064  10
   1   8   1 18.6062 9.01133  24
   1  -8   1 14.9417 8.43299  24
   1  -8   1 20.5674 8.11145  30
   1   8   1 17.8050 8.71048  30
   1  -8   2 35522.5 700.301  42
   1   8   2 34764.8 699.608  42
   1   8   2 34613.5 700.171  30
   1  -8   2 34853.9 699.214  30
  -1  -8  -2 34974.0 715.268  11
   1   8   2 33127.5 714.669  12
  -1   8  -2 35216.0 713.411  15
  -1  -8  -2 34737.7 712.811  16
   1   8   2 35177.9 701.176  24
   1  -8   2 34461.4 699.980  24
   1  -8   2 34275.4 713.111   9
   1  -8   2 34665.8 714.307   8
   1  -8   3 311.627 21.3025  42
   1   8   3 383.391 22.7845  42
  -1  -8  -3 348.783 30.4838  16
   1   8   3 389.646 27.7295   7
   1   8   3 363.562 33.7288  12
  -1  -8  -3 409.261 32.0714  11
  -1   8  -3 394.026 31.9318  15
   1  -8   3 387.738 30.8674   9
   1   8   4 52076.5 1073.18   7
   1  -8   4 54262.2 1068.25  42
   1   8   4 53487.9 1067.16  42
  -1  -8  -4 51693.6 1077.44  11
   1  -8   4 52202.1 1074.11   9
  -1   8  -4 52035.7 1073.41  10
  -1  -8  -4 53077.2 1076.01  16
  -1  -8  -5 114.872 26.8400  16
  -1  -8  -5 74.2175 26.3222  11
  -1  -8  -5 85.1708 25.8130  14
  -1   8  -5 84.2607 24.3840  14
  -1   8  -5 126.308 24.7102  10
   1  -8   5 72.5795 24.0232   9
   1   8   5 120.252 25.7277   7
   1   8   5 114.667 23.3984  42
   1  -8   5 122.462 23.4938  42
  -1  -8  -6 29980.8 631.368  14
  -1   8  -6 29690.0 628.344  14
  -1   8  -6 29876.5 627.004  15
  -1  -8  -6 30012.4 632.591  11
   1   8   6 28366.7 634.346  12
  -1   8  -6 29854.5 631.390  28
   1  -8   6 30176.2 627.958   9
   1   8   6 29536.4 630.084   7
   1  -8   6 29826.7 625.346  42
   1   8   6 29744.8 624.656  42
  -1  -8  -7 19100.6 424.253  14
  -1   8  -7 18806.3 421.617  14
  -1   8  -7 19138.1 419.525  15
   1   8   7 18731.7 418.818  42
   1  -8   7 19791.9 422.225  42
  -1   8  -7 18199.9 423.476  28
   1   8   7 18908.2 431.082  12
  -1  -8  -7 18932.4 425.910  11
   1  -8   7 19302.0 420.969   9
   1   8   7 18665.0 424.752   7
   1   8   8 1105.38 62.8230   7
   1   8   8 1178.57 59.8617   8
   1  -8   8 1084.85 61.6067  42
   1   8   8 1148.74 61.8452  42
  -1   8  -8 1174.48 62.9177  14
  -1  -8  -8 1183.56 63.0246  14
  -1   8  -8 1057.14 58.4388  15
  -1   8  -8 986.651 60.8941  28
   1  -8   8 1015.85 59.7291   8
   1  -8   8 1167.47 60.2670   9
  -1   8  -8 1099.63 42.7269  38
  -1   8  -8 1157.87 41.9323  41
  -1  -8  -9 4658.13 117.042   2
  -1   8  -9 4520.57 147.138  14
  -1   8  -9 4668.28 142.112  15
  -1  -8  -9 4811.69 148.753  14
  -1   8  -9 4730.28 152.107  28
   1  -8   9 4808.95 151.310   8
  -1   8  -9 4759.32 139.741  10
   1   8   9 4536.81 144.096   8
   1  -8   9 4774.64 145.902   9
  -1   8  -9 4585.09 116.524  41
   1  -8   9 4883.04 150.982  42
   1   8   9 4684.66 147.907  42
   1  -8   9 4870.58 120.685   4
  -1   8  -9 4796.49 119.446  38
   1   8   9 4540.20 151.166   7
  -1  -8 -10 477.603 31.5823   2
  -1   8 -10 557.975 48.7579  15
  -1   8 -10 650.289 55.7476  28
  -1  -8 -10 458.589 48.8005  14
   1  -8  10 532.387 36.4190   6
   1   8  10 436.314 34.5735   6
  -1   8 -10 477.548 43.2924  10
   1   8  10 575.368 50.7910   8
   1  -8  10 519.250 48.5168   9
  -1   8 -10 520.681 31.8957  41
   1   8  10 495.688 53.8987   7
   1  -8  10 412.109 49.1905   8
   1  -8  10 495.088 35.8365   4
  -1  -8 -10 549.421 34.1762  43
  -1   8 -10 567.051 33.9284  43
   1   8  10 555.373 51.5917  42
   1  -8  10 468.557 52.4852  42
  -1   8 -10 473.471 34.0028  38
  -1   8 -11 1980.66 86.3982  10
   1   8  11 2074.97 95.7352   8
   1  -8  11 2221.41 102.496   8
   1  -8  11 2119.38 95.5492   9
   1  -8  11 2081.37 72.1488   4
  -1  -8 -11 2093.80 68.4030  43
   1  -8  11 2226.41 103.505  42
  -1   8 -11 2109.99 68.9929  43
   1   8  11 2005.54 96.2623  42
  -1  -8 -11 2163.19 97.6858  14
  -1   8 -11 1983.64 89.9347  15
  -1   8 -11 2361.78 105.115  27
  -1   8 -11 2008.63 100.117  28
  -1   8 -11 2183.77 95.0434   1
  -1  -8 -11 2062.46 67.7966   2
  -1  -8 -11 2136.08 95.2113   1
   1  -8  11 2121.16 72.2285   6
   1   8  11 1977.17 71.4539   6
  -1  -8 -11 2100.11 68.3559   5
  -1   8 -11 2132.72 68.1715   5
  -1   8 -11 2065.82 70.4289  38
   1   8  11 1973.25 101.271   7
   1  -8  12 3712.77 141.418   8
   1   8  12 3452.86 133.371   8
   1  -8  12 3563.98 132.257   9
   1   8  12 3570.63 143.112   7
  -1   8 -12 3692.10 104.666  38
  -1  -8 -12 3722.12 101.721   5
   1   8  12 3574.91 105.181   6
   1  -8  12 3623.71 105.788   6
  -1   8 -12 3799.49 101.768   5
  -1   8 -12 3710.08 132.645   1
  -1  -8 -12 3878.31 135.396   1
  -1   8 -12 3639.98 102.279  43
   1  -8  12 3703.96 142.386  42
  -1  -8 -12 3719.11 102.317  43
   1   8  12 3699.25 138.867  42
  -1   8 -12 3683.06 140.692  27
  -1   8 -12 4049.03 148.262  28
   1  -8  12 3818.16 107.499   4
  -1  -8 -12 3677.99 135.487  14
  -1   8 -12 3656.23 129.009  15
   1  -8  13 393.754 38.2740   6
  -1   8 -13 352.863 32.6376   5
   1   8  13 423.982 36.5732   6
  -1  -8 -13 359.176 34.4981  43
  -1   8 -13 365.462 34.2329  43
  -1  -8 -13 362.460 32.4997   5
   1  -8  13 353.385 37.5401   4
  -1   8 -13 290.849 35.3120  38
  -1   8 -14 5261.57 125.886   5
  -1  -8 -14 4991.42 125.494   5
   1   8  14 4843.29 129.127   6
   1  -8  14 5156.11 131.346   6
  -1  -8 -14 4871.90 125.362  43
  -1   8 -14 5207.07 127.130  43
   1   8  14 4780.62 129.506   4
   1  -8  14 5303.57 133.153   4
  -1   8 -14 5112.30 129.071  38
  -1   8 -15 20.2569 24.2002  38
  -1  -8 -15 17.0636 21.9590  43
  -1   8 -15-14.1974 22.4461  43
  -1   8 -15 3.11871 20.5377   5
  -1  -8 -15 25.4452 20.6977   5
   1  -8  15 20.1602 26.2368   4
   1   8  15-3.75540 21.9287   4
   1  -8  15 42.9938 21.6591  31
   1   8  15 10.9697 22.1359   6
   1  -8  15 42.7604 23.9778   6
   1   8  16 2417.94 64.3824   6
   1  -8  16 2456.11 65.4526   6
   1  -8  16 2479.53 68.3571   4
   1   8  16 2298.01 63.1327   4
  -1  -8 -16 2305.00 62.7106  43
  -1   8 -16 2356.96 63.1499  43
   1  -8  16 2316.32 63.3186  31
   1   8  16 2055.76 62.4923  31
  -1   8 -16 2529.75 64.1565  21
  -1  -8 -16 2495.43 62.8827  21
   1   8  16 2224.87 67.2872  39
  -1   8 -16 2494.20 62.5291   5
  -1  -8 -16 2461.57 62.9974   5
  -1   9  17 1192.94 36.1477   4
  -1  -9  17 1174.27 35.2295   4
  -1   9  17 1104.76 37.1563  39
   1   9 -17 1167.26 35.0228  22
   1  -9 -16 7.82640 14.8459  21
   1   9 -16-12.9431 17.0706  21
  -1   9  16 21.1834 20.9024   4
  -1  -9  16 6.62277 18.9083   4
  -1  -9  16-6.77803 17.5382   6
   1   9 -16 4.35117 14.5073   5
  -1   9  16-1.66608 16.7282   6
   1  -9 -16 22.7786 16.1465   5
   1  -9 -16 31.9243 16.9123  43
  -1   9  16-3.14142 20.9073  39
   1   9 -15 1959.17 63.7346  38
   1   9 -15 1772.50 55.9206  21
   1  -9 -15 1756.28 54.8221  21
  -1  -9  15 1810.16 59.8230   4
   1  -9 -15 1610.81 58.2085   2
   1   9 -15 1756.95 56.4435  43
   1  -9 -15 1729.03 55.5678  43
  -1   9  15 1749.19 57.9335   6
   1  -9 -15 1745.68 55.6328   5
   1   9 -15 1774.88 55.2433   5
  -1  -9  15 1831.26 59.1089   6
   1   9 -14 206.362 35.7116  38
   1  -9 -14 196.564 27.9305  43
   1   9 -14 271.105 29.8202  43
   1  -9 -14 289.341 28.9967   5
  -1   9  14 247.742 30.6600   6
  -1  -9  14 239.640 30.7699   6
   1   9 -14 240.010 27.8623   5
   1  -9 -14 202.725 31.8491   2
  -1  -9  14 262.476 32.2538   4
   1  -9 -14 218.511 27.9225  21
   1   9 -14 238.785 29.1208  21
   1   9 -13 3358.66 94.5305  21
   1  -9 -13 3367.80 93.5275  21
   1  -9 -13 3483.23 95.2003  43
   1   9 -13 3460.06 95.2468  43
   1  -9 -13 3306.66 100.398   2
   1   9 -13 3326.80 93.2549   5
   1  -9 -13 3373.18 94.2442   5
   1   9 -13 3346.20 100.886  38
  -1  -9  13 3286.49 97.6222   4
   1   9 -12 1957.17 98.3771  27
   1   9 -12 1686.19 67.1561  38
   1  -9 -12 1692.74 85.0928   1
   1   9 -12 1715.04 85.7069   1
   1  -9 -12 1842.81 68.8086   2
  -1  -9  12 1766.31 93.7170   9
  -1  -9  12 1826.49 96.7909   8
  -1   9  12 1679.26 95.7451   8
   1  -9 -12 1845.24 61.9781  21
   1  -9 -12 1941.12 88.1530  20
   1   9 -12 1920.62 90.4934  20
   1   9 -12 1684.77 61.1315   5
   1  -9 -12 1792.52 61.7321   5
   1   9 -12 1858.34 91.0202  32
   1  -9 -12 1571.77 84.4149  32
   1   9 -12 1756.68 61.9982  43
   1  -9 -12 1759.43 62.2187  43
  -1  -9  12 1717.55 64.4512   4
  -1   9  12 1628.69 96.0055   7
   1  -9 -11 5773.38 178.744  13
   1   9 -11 5534.48 142.527  41
   1  -9 -11 5702.61 138.142   5
   1   9 -11 5588.21 137.429   5
  -1   9  11 5458.51 183.768   7
   1   9 -11 5439.99 142.778  38
  -1  -9  11 5500.00 177.341   9
  -1  -9  11 5570.33 179.151   8
  -1   9  11 5655.34 182.989   8
   1  -9 -11 5636.11 169.145  20
   1   9 -11 5849.98 173.493  20
   1   9 -11 5677.51 138.633  43
   1  -9 -11 5484.92 137.184  43
   1  -9 -11 5654.04 165.260  14
   1   9 -11 5565.24 171.997  32
   1  -9 -11 5499.31 168.944  32
  -1  -9  11 5469.48 139.836   4
   1  -9 -11 5530.59 169.454   1
   1   9 -11 5442.12 168.675   1
   1  -9 -11 5803.15 145.325   2
   1   9 -10 1671.43 77.9876  15
   1  -9 -10 1698.41 79.0310  14
   1  -9 -10 1800.36 88.2992  13
   1   9 -10 1756.62 65.4956  41
   1   9 -10 1826.69 60.1697   5
   1  -9 -10 1718.39 59.7383   5
   1   9 -10 1805.28 62.4661  35
   1   9 -10 1757.92 65.4751  38
  -1  -9  10 1699.56 89.2215   8
   1   9 -10 1854.27 85.6277  20
   1  -9 -10 1889.11 84.7222  20
   1   9 -10 1966.61 88.0519  32
   1  -9 -10 1841.88 84.9128  32
   1  -9 -10 1814.56 84.4445   1
   1   9 -10 1808.55 83.3008   1
   1  -9 -10 1901.78 68.1184   2
  -1   9  10 1726.33 92.5428   8
  -1   9  10 1630.90 92.4716   7
  -1  -9  10 1790.59 87.4057   7
   1  -9 -10 1775.02 60.7665  43
   1   9 -10 1772.23 61.0636  43
  -1  -9  10 1818.82 62.5943   4
   1   9  -9 23587.1 498.295  35
  -1   9   9 24224.6 540.572  12
   1  -9  -9 23937.9 535.469  13
   1   9  -9 24744.2 529.222   1
   1  -9  -9 24561.3 529.618   1
   1  -9  -9 23829.7 503.025   2
   1   9  -9 23931.7 496.326   5
   1  -9  -9 24129.7 497.065   5
  -1  -9   9 25123.1 535.345   7
  -1  -9   9 24611.1 539.152   8
   1  -9  -9 24305.7 527.311  20
  -1  -9   9 24505.0 499.321   4
   1   9  -9 23052.6 500.203  41
   1   9  -9 24597.0 531.144  32
   1  -9  -9 23436.6 526.435  32
   1   9  -9 23376.0 522.741  15
   1  -9  -9 24185.6 524.938  14
   1  -9  -9 23906.3 496.303  43
   1   9  -9 22978.3 496.042  43
  -1   9   8 40.1092 32.8436  12
   1   9  -8 48.9796 21.4605  41
   1   9  -8 25.7950 21.8791  10
   1   9  -8 61.0342 29.9102  15
   1   9  -8 52.5699 19.1964  35
   1   9  -8 80.7804 30.2082  32
   1  -9  -8 9.70197 27.5131  32
   1  -9  -8 51.3336 27.9742   1
   1   9  -8 62.5366 28.4746   1
   1  -9  -8 32.0569 25.7426  14
   1  -9  -8 52.6543 31.6182  13
  -1  -9   8 40.4941 33.7664   8
  -1  -9   8 26.5527 28.3644   7
  -1  -9   7 13843.7 321.985   9
  -1  -9   7 13899.6 320.955   8
   1  -9  -7 13873.6 310.333  14
   1   9  -7 13651.2 313.921  15
  -1  -9   7 13839.8 316.509   7
   1   9  -7 14177.3 314.596  32
   1  -9  -7 13980.5 312.648  32
   1   9  -7 13818.4 322.582  28
   1  -9  -7 13715.6 323.787  11
   1   9  -7 13761.4 305.424  10
  -1   9   7 14012.6 325.155  12
   1  -9  -7 13928.2 318.318  13
   1  -9  -7 13332.7 311.920   1
   1   9  -7 13303.2 310.663   1
  -1  -9   6 4878.43 133.337   8
  -1  -9   6 4751.27 134.422   9
   1  -9  -6 4451.46 122.581  14
   1   9  -6 4764.43 129.161  15
  -1  -9   6 4800.82 128.674   7
   1   9  -6 4676.09 124.914  32
   1  -9  -6 4834.06 124.888  32
   1  -9  -6 4732.52 129.646  13
  -1   9   6 4783.84 136.581  12
   1   9  -6 4624.99 121.729  10
   1  -9  -6 4493.96 133.266  11
   1  -9  -6 4473.87 136.011  16
   1   9  -6 4690.21 133.470  28
   1  -9  -6 4910.38 126.058   1
   1   9  -6 4740.83 124.577   1
   1  -9  -5 2525.37 89.1401  16
   1  -9  -5 2681.09 77.3893  32
   1   9  -5 2489.03 76.0184  32
  -1   9   5 2689.45 89.3590  12
   1  -9  -5 2620.16 82.3249  13
   1   9  -5 2597.31 75.8059   1
   1  -9  -5 2563.16 77.1748   1
  -1  -9   5 2520.69 84.8754   9
  -1  -9   5 2706.82 84.9195   8
   1   9  -5 2599.46 76.8264  20
   1  -9  -5 2762.72 77.5906  20
   1   9  -5 2687.38 84.4097  15
   1  -9  -5 2710.67 78.7936  14
   1   9  -5 2700.47 78.9083  10
  -1   9   5 2685.52 85.7445  10
   1  -9  -5 2726.60 86.8958  11
   1  -9  -4 1016.17 52.2168  16
   1   9  -4 953.847 38.3307  32
   1  -9  -4 1064.13 39.3004  32
   1  -9  -4 1038.80 39.2202  20
   1   9  -4 1079.21 39.0811  20
  -1   9   4 994.440 50.9933  12
   1  -9  -4 1017.48 45.3465  13
   1   9  -4 1087.71 38.5119   1
   1  -9  -4 1078.09 39.9453   1
  -1  -9   4 987.119 45.8330   8
  -1  -9   4 1032.94 48.4650   9
   1   9  -4 1108.99 44.8459  10
  -1   9   4 921.616 47.4987  10
   1  -9  -4 993.629 47.8033  11
   1  -9  -4 1016.51 41.8944  14
   1   9  -4 1010.33 48.7851  15
   1  -9  -3 469.488 37.2750  16
  -1  -9   3 522.538 32.9365   8
  -1  -9   3 497.263 34.1313   9
   1  -9  -3 554.676 25.4631   1
   1   9  -3 565.491 36.9079  15
   1  -9  -3 534.256 31.4362  13
  -1   9   3 527.519 39.3173  12
   1   9  -3 541.278 28.0755  12
  -1   9   3 574.994 34.8412  29
   1  -9  -3 579.116 25.5994  32
   1   9  -3 568.434 25.4934  32
   1   9  -3 524.965 24.1440  20
   1  -9  -3 626.429 25.8426  20
   1   9  -3 711.473 36.5504  10
   1  -9  -3 530.769 35.1463  11
  -1   9   3 747.004 41.2165  10
  -1  -9   2 307.365 25.3947   8
  -1   9   2 294.716 29.4015  10
  -1  -9   2 264.589 27.0264   9
   1  -9  -2 319.670 16.6437   1
   1  -9  -2 285.422 16.1406  32
   1   9  -2 287.558 15.6560  32
   1   9  -2 263.590 23.0563  12
  -1   9   2 338.867 31.0550  12
   1  -9  -2 272.783 23.1951  13
  -1   9   2 261.869 27.5364  15
   1   9  -2 317.817 31.4942  15
  -1   9   2 284.131 26.9717  29
   1  -9  -2 263.460 26.2736  11
   1   9  -2 310.784 28.0413  10
   1  -9  -2 272.623 15.0234  20
   1   9  -2 271.329 15.2382  20
  -1   9   1 2101.64 67.9418  10
   1   9  -1 2167.02 67.2439  10
   1  -9  -1 2137.23 62.9623  11
  -1  -9   1 2294.13 69.0762  11
  -1   9   1 2080.51 63.5900  29
   1  -9  -1 2022.67 59.3602  13
  -1   9   1 2024.07 67.1013  12
   1   9  -1 2129.89 62.4922  12
   1  -9  -1 2055.57 46.3593  32
   1   9  -1 1959.66 46.2115  32
   1   9  -1 1944.39 46.0071  20
   1  -9  -1 2021.54 45.6104  20
  -1   9   1 1915.37 63.6880  15
   1   9  -1 2092.66 68.3644  15
  -1  -9   1 1934.49 63.8583   9
  -1   9   0 2760.68 78.3897  29
   1   9   0 2765.86 78.8732  12
  -1   9   0 2759.64 80.9241  15
  -1  -9   0 2816.02 82.0600  11
   1   9   0 2744.95 82.3443  10
   1  -9   0 2800.12 77.2594  11
  -1   9   0 2774.62 82.4953  10
  -1  -9   0 2876.99 80.1482   9
   1   9   1 91584.6 1822.30  30
   1  -9   1 92548.6 1820.96  30
   1   9   1 91773.8 1822.21  24
   1  -9   1 92256.8 1821.47  24
   1   9   1 89318.6 1842.64  12
  -1  -9  -1 88975.5 1842.70  16
  -1   9  -1 92364.3 1843.90  15
   1  -9   1 93501.0 1838.23  11
   1   9   1 87659.1 1844.96  10
  -1   9  -1 93715.6 1845.23  10
  -1  -9  -1 93105.4 1845.14  11
  -1  -9  -1 91000.0 1840.95   9
  -1  -9  -2 76.3471 23.7725  16
  -1   9  -2 72.4159 23.9635  15
   1  -9   2 42.7417 23.4559   8
   1  -9   2 52.2618 10.1426  30
   1   9   2 54.3943 11.3728  30
   1  -9   2 49.1678 11.1330  24
   1   9   2 54.7231 11.8834  24
   1   9   2 49.5098 24.0568  12
  -1  -9  -2 63.1078 26.6727  11
   1   9   2 52.6130 10.6847  42
   1  -9   2 41.1454 10.9398  42
   1  -9   3 47694.2 971.202   9
   1  -9   3 47188.0 971.690   8
  -1   9  -3 47735.9 970.544  15
   1   9   3 45511.7 973.724  12
  -1  -9  -3 46540.2 969.795  16
  -1  -9  -3 46983.6 972.265  11
   1  -9   3 47560.2 955.108  30
   1   9   3 47640.5 956.376  30
   1  -9   3 48750.8 956.723  42
   1   9   3 47729.6 955.844  42
  -1  -9  -4 2207.35 75.0461  16
  -1   9  -4 2201.66 73.7137  10
  -1  -9  -4 2355.97 78.4204  11
   1  -9   4 2280.01 75.0257   9
   1   9   4 2183.47 65.1673  42
   1  -9   4 2260.31 66.1976  42
   1   9   4 2175.43 72.3791   7
   1  -9   5 15444.2 326.036   9
   1  -9   5 14382.0 316.112  42
   1   9   5 14521.0 315.638  42
  -1  -9  -5 14499.9 326.575  16
  -1  -9  -5 14514.7 327.164  14
   1   9   5 13974.8 322.906   7
  -1   9  -5 14282.0 321.619  10
  -1  -9  -5 14435.2 327.465  11
  -1  -9  -6 3682.18 116.802  11
  -1  -9  -6 3781.65 116.137  14
  -1   9  -6 3668.84 112.251  15
   1  -9   6 3718.68 108.268  42
   1   9   6 3912.47 108.915  42
  -1   9  -6 3723.70 116.289  28
   1  -9   6 3769.16 113.543   9
  -1   9  -6 3904.55 112.154  10
   1   9   6 3648.50 114.074   7
  -1   9  -7 4451.39 108.655  38
   1   9   7 4358.25 133.599   7
   1   9   7 4509.12 140.784  12
  -1  -9  -7 4247.42 131.422  14
  -1   9  -7 4532.07 130.306  15
  -1   9  -7 4300.38 126.193  10
   1  -9   7 4399.63 130.620   9
  -1   9  -7 4443.41 134.762  28
   1   9   7 4147.66 124.399  42
   1  -9   7 4341.07 127.635  42
  -1  -9  -7 4350.37 134.779  11
  -1  -9  -8 1655.74 79.7601  11
  -1   9  -8 1499.71 75.2865  28
   1  -9   8 1456.98 74.3274   8
  -1   9  -8 1383.30 66.2022  10
   1  -9   8 1532.63 71.9053   9
   1  -9   8 1605.39 53.8666   4
   1   9   8 1480.17 75.2225   7
   1   9   8 1501.67 69.6936   8
  -1  -9  -8 1585.71 74.0167  14
  -1   9  -8 1403.50 69.4901  15
  -1   9  -8 1537.62 51.3093  41
   1  -9   8 1520.72 71.0675  42
   1   9   8 1380.16 68.6204  42
  -1   9  -8 1414.19 52.6437  38
  -1  -9  -9 3467.32 94.3520   2
  -1   9  -9 3234.64 113.320  10
   1   9   9 3404.59 94.7165   6
   1  -9   9 3445.44 94.7265   6
  -1   9  -9 3592.08 128.020  28
   1  -9   9 3542.08 121.031   9
   1  -9   9 3685.00 127.382   8
   1   9   9 3215.66 118.475   8
   1  -9   9 3513.21 96.5256   4
   1   9   9 3373.05 125.692   7
  -1  -9  -9 3507.66 123.249  14
  -1   9  -9 3418.36 118.113  15
  -1   9  -9 3659.44 94.7687  41
  -1  -9  -9 3585.27 93.1760  43
   1   9   9 3616.59 121.618  42
   1  -9   9 3543.43 122.350  42
  -1   9  -9 3667.19 93.8269  43
  -1   9  -9 3565.81 96.2881  38
  -1   9 -10 1062.45 64.5954   1
  -1  -9 -10 1047.60 45.3612   2
  -1   9 -10 1036.23 61.0317  10
   1   9  10 1072.12 46.9670   6
   1  -9  10 1151.66 48.0105   6
  -1   9 -10 1087.44 44.7882   5
  -1   9 -10 1104.17 73.7409  28
   1  -9  10 1147.60 72.7917   8
   1  -9  10 1063.22 65.9380   9
   1   9  10 1064.05 66.2854   8
   1  -9  10 1215.42 50.9572   4
   1   9  10 1122.57 74.1468   7
  -1  -9 -10 1001.19 66.9001  14
  -1   9 -10 1048.39 65.8326  15
  -1   9 -10 1117.83 46.0121  41
   1  -9  10 1100.55 69.7311  42
  -1   9 -10 995.087 44.2646  43
  -1  -9 -10 1115.69 45.5763  43
   1   9  10 1031.45 66.4379  42
  -1   9 -10 1063.66 48.3785  38
  -1   9 -11 687.127 55.9011   1
  -1  -9 -11 789.383 58.5492   1
  -1  -9 -11 722.598 39.2388   2
  -1   9 -11 752.945 64.5457  27
  -1   9 -11 867.892 68.5388  28
  -1  -9 -11 711.354 38.6171   5
  -1   9 -11 734.739 38.9140   5
   1   9  11 695.693 40.6475   6
   1  -9  11 707.199 41.0562   6
  -1   9 -11 864.273 41.4495  43
  -1  -9 -11 939.976 41.6008  43
   1   9  11 769.104 59.7971  42
   1  -9  11 807.115 63.3612  42
  -1   9 -11 707.618 52.9814  10
   1   9  11 742.548 59.4422   8
   1  -9  11 747.812 62.7847   8
   1  -9  11 800.862 60.6168   9
  -1   9 -11 762.697 42.6865  38
   1   9  11 706.447 64.9271   7
  -1   9 -11 849.994 41.0538  41
  -1  -9 -11 649.565 58.6001  14
  -1   9 -11 652.592 56.9585  15
   1  -9  11 766.839 43.2363   4
  -1   9 -12 37.2568 39.2943  28
  -1   9 -12 77.5539 42.2398  27
   1  -9  12 23.3089 25.9847   6
   1   9  12 55.5425 26.5940   6
   1   9  12 7.93898 32.7679  42
   1  -9  12 59.3997 39.9810  42
   1  -9  12 43.7359 33.3697   9
  -1   9 -12 14.4767 33.5145  15
  -1   9 -12 18.4203 27.4953  38
  -1  -9 -12 66.0016 36.4390   1
  -1   9 -12 112.734 37.7819   1
  -1   9 -12 46.4280 25.6494  43
  -1  -9 -12 58.1809 25.3318  43
   1  -9  12 28.2651 28.9219   4
  -1  -9 -12 48.4530 24.5379   5
  -1   9 -12 47.6345 23.7158   5
   1   9  12 42.7824 40.3231   7
   1  -9  12 62.4257 38.6211   8
   1   9  12 20.2366 33.9680   8
  -1  -9 -12 57.2146 34.6693  14
   1  -9  13 15250.1 330.107   4
  -1   9 -13 15040.8 322.642  43
  -1  -9 -13 14512.4 321.334  43
  -1   9 -13 14766.8 327.241  38
  -1  -9 -13 15041.0 322.135   5
   1  -9  13 15190.9 327.332   6
  -1   9 -13 14906.2 321.471   5
   1   9  13 14581.2 325.588   6
   1   9  14 22.1602 25.2574   4
  -1   9 -14 35.0866 22.5768   5
  -1  -9 -14 4.77357 22.0953   5
   1  -9  14-18.5453 30.9450   4
  -1   9 -14-18.6550 27.7290  38
  -1   9 -14 3.66782 23.2837  43
  -1  -9 -14 20.2845 23.1512  43
   1  -9  14-7.03533 25.5522   6
   1   9  14 17.8029 24.5205   6
  -1  -9 -15 4394.30 107.291  43
  -1   9 -15 4273.73 107.220  43
  -1   9 -15 4489.10 111.875  38
   1   9  15 4447.34 109.709   6
   1  -9  15 4512.37 110.725   6
  -1   9 -15 4635.85 107.512   5
  -1  -9 -15 4500.21 107.524   5
   1  -9  15 4606.04 115.098   4
   1   9  15 4334.94 110.164   4
   1   9  15 4166.85 108.179  31
   1  -9  15 4235.76 108.030  31
  -1  -9 -15 4565.82 107.391  21
  -1   9 -15 4777.48 109.265  21
   1  -9  16 7.71376 20.2354   4
   1   9  16 36.4113 14.7021  31
  -1  -9 -16 27.9194 15.2329  43
  -1   9 -16 18.7327 13.8337   5
  -1  -9 -16 43.8299 15.0507   5
   1   9  16 40.6775 15.5950   6
   1  -9  16 62.0829 16.6971   6
  -1   9 -16 44.5301 14.9450  21
  -1  -9 -16 21.1981 13.7046  21
   1  10 -16 1256.37 37.6176  21
  -1 -10  16 1352.48 43.1408   4
  -1  10  16 1375.91 45.0116   4
  -1 -10  16 1244.91 38.8225   6
   1  10 -16 1176.53 36.4294   5
   1 -10 -16 1246.07 37.9484  43
  -1  10  16 1270.58 44.9858  39
   1  10 -15 16.2670 18.0987   5
  -1  10  15 9.33017 19.3034   6
   1 -10 -15 12.1056 19.2958   5
  -1 -10  15 17.9080 20.4829   6
   1  10 -15 18.2579 27.1414  38
   1 -10 -15 39.0249 18.0982  21
   1  10 -15 6.58373 18.7276  21
   1 -10 -15 21.4437 18.9719  43
   1  10 -15 28.5101 20.1603  43
   1 -10 -15 1.21899 23.4604   2
  -1  10  15 25.4715 25.5763  39
  -1 -10  15 15.1953 22.7502   4
   1 -10 -14 5249.35 126.132  21
   1  10 -14 5335.79 127.459  21
   1  10 -14 5237.10 127.190  43
   1 -10 -14 5219.86 126.825  43
  -1 -10  14 5184.37 130.103   6
  -1  10  14 5221.21 129.406   6
   1  10 -14 5271.76 126.232   5
   1 -10 -14 5057.51 126.075   5
   1 -10 -14 5172.30 134.230   2
   1  10 -14 5282.02 135.473  38
  -1 -10  14 5357.81 132.352   4
   1 -10 -13 2072.71 64.6945  21
   1  10 -13 2018.26 65.3312  21
   1  10 -13 1901.56 64.9828  43
   1 -10 -13 2029.62 65.0723  43
   1 -10 -13 1920.26 71.9652   2
   1 -10 -13 1943.65 64.3052   5
   1  10 -13 1970.75 64.6505   5
   1  10 -13 2086.88 74.3676  38
  -1 -10  13 2061.87 70.0366   4
   1  10 -12 9010.54 257.723  27
   1  10 -12 9220.42 216.778  38
   1  10 -12 9245.55 207.696   5
   1 -10 -12 9422.22 208.281   5
   1 -10 -12 8924.68 216.421   2
   1 -10 -12 8466.44 240.132   1
  -1 -10  12 9657.65 262.571   8
  -1  10  12 8676.33 257.264   8
  -1 -10  12 8537.75 253.024   9
   1  10 -12 9026.50 244.461  20
   1 -10 -12 8431.11 238.252  20
   1 -10 -12 9217.06 207.689  21
   1  10 -12 9365.85 209.033  21
   1  10 -12 9177.62 246.887  32
  -1  10  12 8783.01 262.579   7
   1 -10 -12 8968.54 207.643  43
   1  10 -12 9635.98 209.952  43
  -1 -10  12 9141.23 251.901  42
  -1 -10  12 9431.42 213.414   4
   1  10 -11 579.185 53.1243  32
   1 -10 -11 531.856 49.8439  32
   1  10 -11 581.659 40.1686  41
   1 -10 -11 636.835 58.9084  13
   1  10 -11 552.785 50.9394   1
   1 -10 -11 588.260 50.5072   1
   1 -10 -11 568.304 40.2130   2
   1  10 -11 399.947 56.8068  27
   1 -10 -11 586.617 35.3027   5
   1  10 -11 576.081 34.4152   5
   1 -10 -11 546.116 47.8774  14
  -1 -10  11 488.679 53.5178   9
   1  10 -11 640.995 53.1232  20
   1 -10 -11 558.682 49.7949  20
   1  10 -11 498.633 39.4340  38
   1  10 -11 582.783 36.2364  43
   1 -10 -11 567.597 35.0382  43
  -1 -10  11 576.837 37.5473   4
  -1  10  11 487.144 58.4112   7
  -1  10  11 514.843 59.2682   8
  -1 -10  11 500.172 57.6634   8
   1 -10 -10 8657.69 237.522  32
   1  10 -10 9264.08 242.553  32
   1  10 -10 9384.61 216.097  41
   1 -10 -10 9262.92 250.937  13
   1 -10 -10 9153.84 217.042   2
   1  10 -10 9482.70 241.048   1
   1 -10 -10 9108.05 240.134   1
   1 -10 -10 9169.04 209.134   5
   1  10 -10 9612.62 209.445   5
   1 -10 -10 9616.31 209.916  43
   1  10 -10 9564.13 210.360  43
  -1 -10  10 9406.43 253.623   8
  -1 -10  10 9392.10 212.976   4
   1  10 -10 8809.76 236.355  15
   1 -10 -10 9452.68 239.165  14
   1  10 -10 9258.98 241.996  20
   1 -10 -10 9563.59 240.870  20
  -1  10  10 8940.17 254.912   8
  -1  10  10 8887.85 258.138   7
   1  10 -10 9319.75 212.679  35
   1  10  -9 3518.60 118.194  15
   1 -10  -9 3743.45 117.868  14
   1  10  -9 3511.62 96.0925  35
   1 -10  -9 3486.89 115.995  32
   1  10  -9 3525.38 118.034  32
   1  10  -9 3480.32 99.3146  41
   1 -10  -9 3653.83 127.254  13
  -1  10   9 3399.60 128.505  12
   1  10  -9 3220.50 127.374  28
   1 -10  -9 3454.24 94.8268  17
   1 -10  -9 3648.74 93.0294   5
  -1 -10   9 3850.93 131.070   8
   1  10  -9 3609.73 118.109  20
   1 -10  -9 3687.81 117.790  20
   1  10  -9 3560.14 116.190   1
   1 -10  -9 3431.05 116.215   1
   1 -10  -9 3507.69 100.473   2
  -1  10   9 3402.43 132.406   7
   1  10  -9 3545.74 93.0726  43
   1 -10  -9 3485.67 92.3417  43
  -1 -10   9 3511.36 95.3192   4
   1  10  -8 13349.8 306.656  32
   1 -10  -8 12957.6 303.654  32
   1 -10  -8 13247.7 304.954  14
   1  10  -8 13233.8 308.172  15
  -1  10   8 13352.9 321.933  12
   1 -10  -8 13378.9 314.863  13
  -1  10   8 12602.4 322.022   7
   1  10  -8 12640.5 317.598  28
   1  10  -8 13088.6 298.464  10
   1  10  -8 13440.4 286.048  41
  -1 -10   8 13632.8 318.308   8
  -1 -10   8 12459.6 314.928   9
   1  10  -8 13721.1 306.986  20
   1 -10  -8 13311.3 304.302  20
   1  10  -8 12883.5 282.802  35
   1  10  -8 12739.2 279.188  43
   1  10  -8 13539.3 305.309   1
   1 -10  -8 13258.7 305.484   1
   1 -10  -8 13028.5 286.625   2
   1  10  -8 12898.0 284.848  38
   1  10  -7 9317.26 239.339  28
   1  10  -7 9040.89 210.338  38
   1 -10  -7 9535.20 242.131  11
   1  10  -7 9443.71 223.730  10
   1  10  -7 9490.00 211.360  41
  -1  10   7 9074.98 240.522  12
   1 -10  -7 9571.19 235.271  13
  -1 -10   7 9713.37 240.422   9
  -1 -10   7 9791.46 239.092   8
   1  10  -7 10005.9 227.049   1
   1 -10  -7 9597.52 227.488   1
  -1  10   7 9200.98 242.730   7
   1 -10  -7 9605.85 227.349  14
   1  10  -7 9514.47 232.191  15
   1  10  -7 9705.96 227.685  20
   1 -10  -7 9734.62 226.651  20
   1  10  -7 9626.30 227.900  32
   1 -10  -7 9252.15 225.062  32
   1 -10  -6 360.154 35.6205  13
  -1 -10   6 403.772 40.3598   9
   1 -10  -6 374.847 32.2955   1
   1  10  -6 326.811 29.7877   1
  -1 -10   6 321.008 36.8135   8
  -1  10   6 309.883 40.6595   7
   1  10  -6 297.501 34.7947  15
   1 -10  -6 379.881 32.4643  14
   1  10  -6 340.956 40.4501  28
   1 -10  -6 415.485 43.9172  16
   1 -10  -6 335.542 30.2212  32
   1  10  -6 398.077 32.6251  32
   1 -10  -6 307.368 29.6108  20
   1  10  -6 313.480 30.4516  20
   1 -10  -6 337.339 39.3046  11
  -1  10   6 369.691 41.6334  12
   1  10  -6 409.980 34.0426  10
   1 -10  -5 12.9219 25.2828  11
  -1  10   5 14.0804 28.8918  12
  -1 -10   5 8.46301 24.5608   9
   1  10  -5 45.4398 20.3352  10
  -1  10   5 25.4834 25.8144  10
   1 -10  -5 37.0511 19.1039   1
   1  10  -5 53.0051 18.1758   1
  -1 -10   5 17.9924 24.7389   8
   1  10  -5 39.6531 25.7315  15
   1 -10  -5 16.4316 30.1140  16
   1 -10  -5 18.7604 21.9649  13
   1 -10  -5 35.2802 20.1925  14
   1  10  -5 33.6514 18.0614  32
   1 -10  -5 49.0260 18.8076  32
   1 -10  -5 48.7053 17.9242  20
   1  10  -5 25.3878 17.7378  20
   1 -10  -4 10916.5 266.936  16
   1 -10  -4 11443.1 247.147  32
   1  10  -4 11301.3 246.920  32
   1 -10  -4 11658.2 254.575  14
  -1  10   4 11522.6 267.853  12
   1 -10  -4 11302.7 257.990  13
   1  10  -4 11216.9 245.649   1
   1 -10  -4 11879.7 248.383   1
   1  10  -4 11811.3 263.327  15
  -1  10   4 11708.8 260.312  29
  -1 -10   4 11605.6 263.882   9
  -1 -10   4 11526.0 260.929   8
  -1  10   4 11129.3 263.977  10
   1 -10  -4 11380.5 262.860  11
   1  10  -4 11606.4 257.375  10
   1  10  -4 11347.5 246.587  20
   1 -10  -4 11689.3 247.048  20
   1 -10  -3 3181.92 99.7912  16
   1  10  -3 3461.49 80.5804  32
   1 -10  -3 3430.32 80.4758  32
  -1  10   3 3299.80 100.466  12
   1  10  -3 3139.74 87.0825  12
   1 -10  -3 3168.22 90.5447  13
   1 -10  -3 3154.90 79.5726   1
   1  10  -3 3298.07 79.1991   1
   1  10  -3 3303.16 97.3795  15
   1  10  -3 3263.36 92.9701  10
  -1  10   3 3333.13 98.2491  10
   1 -10  -3 3318.04 96.5769  11
  -1  10   3 3250.82 93.8593  29
   1 -10  -3 3307.27 79.2275  20
   1  10  -3 3335.18 79.2959  20
  -1 -10   3 3049.53 92.6095   8
  -1 -10   3 3466.45 97.9525   9
  -1 -10   2 38328.7 794.515   8
  -1 -10   2 39483.5 799.336   9
   1 -10  -2 36719.2 800.288  16
  -1  10   2 37223.0 797.077  15
   1  10  -2 40558.6 802.687  15
   1 -10  -2 38146.0 792.594  13
  -1  10   2 39833.0 802.568  12
   1  10  -2 40015.2 791.980  12
   1 -10  -2 38413.3 775.866  32
   1  10  -2 38541.8 775.931  32
  -1  10   2 38967.3 796.215  29
   1  10  -2 38517.1 775.962  20
   1 -10  -2 38806.7 775.072  20
   1 -10  -2 39385.7 796.855  11
  -1  10   2 39773.4 801.768  10
   1  10  -2 40317.8 797.996  10
  -1  10   1 1839.89 64.5934  15
  -1  10   1 1780.00 61.8136  29
  -1 -10   1 1809.62 63.3967   9
   1  10  -1 2019.31 67.1176  10
  -1 -10   1 1845.77 66.1906  11
  -1  10   1 1794.50 65.3110  10
   1 -10  -1 1885.36 62.0752  11
   1 -10  -1 1804.39 57.8686  13
   1  10  -1 1897.19 60.7843  12
  -1  10   0 51558.6 1051.52  15
   1  10   0 51062.4 1049.72  12
  -1  10   0 51931.4 1048.80  29
  -1 -10   0 50665.6 1049.09   9
   1 -10   0 52678.6 1047.95  11
  -1 -10   0 51895.5 1053.09  11
   1  10   0 51476.7 1053.71  10
  -1  10   0 51685.3 1053.28  10
  -1 -10  -1 429.723 34.8135  16
  -1  10  -1 464.176 37.5246  15
   1  10   1 401.015 12.8117  30
   1  10   1 403.300 12.3214  24
   1  10   1 389.201 33.4090  12
   1  10   1 427.506 36.1438  10
  -1  10  -1 439.263 35.5545  10
  -1 -10  -1 415.652 35.4171  11
   1 -10   1 420.141 29.8532  11
  -1 -10  -1 517.776 34.3446   9
  -1  10  -2 49123.7 981.528  15
   1  10   2 47333.0 957.423  30
   1 -10   2 48261.1 955.961  30
  -1 -10  -2 48211.9 980.100  16
   1 -10   2 47664.5 956.707  24
   1  10   2 48355.1 957.883  24
   1  10   2 46278.9 981.568  12
   1  10   2 47880.5 956.363  42
   1 -10   2 47267.0 957.239  42
  -1 -10  -2 48226.6 981.775  11
   1 -10   2 49248.2 974.495  11
  -1  10  -3 27.6930 26.1004  10
   1 -10   3 35.5528 25.0337   9
   1 -10   3 29.2214 23.9728   8
  -1  10  -3 24.6579 25.4645  15
  -1 -10  -3 33.8482 25.7564  16
   1 -10   3 44.6382 12.6104  30
   1  10   3 34.0017 12.5206  30
   1  10   3 36.7369 25.9776  29
   1 -10   3 55.3001 13.3451  24
   1  10   3 7.91729 13.0996  24
   1  10   3 38.0423 28.9457  12
  -1 -10  -3 31.9220 26.0831  11
   1  10   3 48.9458 12.5444  42
   1 -10   3 27.2937 12.4241  42
  -1 -10  -4 616.144 41.9177  16
  -1  10  -4 639.979 41.3105  10
  -1 -10  -4 612.357 43.1277  11
   1 -10   4 634.666 31.6363  42
   1  10   4 648.126 30.2591  42
   1  10   4 704.815 31.6491  30
   1  10   4 729.060 43.7680  29
   1 -10   4 598.441 29.6552  30
   1 -10   4 666.999 42.7975   9
   1 -10   4 702.597 43.7715   8
   1  10   4 613.287 38.0459   7
   1  10   4 705.112 45.9765  12
  -1 -10  -5 342.731 40.0734  14
   1 -10   5 346.285 29.6619  42
   1  10   5 315.017 27.4608  42
  -1 -10  -5 339.286 40.0035  11
  -1 -10  -5 312.342 36.7361  16
  -1  10  -5 329.747 36.0865  10
   1 -10   5 370.210 38.1316   9
   1  10   5 321.193 34.8096   7
   1  10   6 51864.1 1033.08  42
   1 -10   6 51669.9 1034.21  42
  -1  10  -6 49860.9 1042.43  15
  -1 -10  -6 50159.4 1045.57  14
  -1  10  -6 50592.6 1040.03  10
  -1 -10  -6 50376.4 1048.92  11
   1 -10   6 49846.6 1043.20   9
   1  10   6 48129.1 1043.19   7
   1 -10   7 9291.45 227.638   9
  -1  10  -7 8786.19 198.228  41
   1  10   7 8631.57 234.777  12
  -1 -10  -7 9173.91 228.939  14
  -1  10  -7 9164.82 225.586  15
   1 -10   7 8973.08 219.526  42
   1  10   7 8843.32 217.061  42
  -1  10  -7 8731.68 221.196  10
  -1 -10  -7 9045.49 231.776  11
  -1  10  -7 8690.96 230.149  28
  -1  10  -7 8942.77 200.513  38
   1  10   7 8849.48 229.279   7
  -1  10  -8 16117.3 343.202  38
  -1  10  -8 16166.5 367.499  10
  -1 -10  -8 15969.5 381.207  11
  -1  10  -8 16786.9 382.074  28
   1 -10   8 16117.2 373.180   9
  -1  10  -8 15840.0 340.471  41
  -1 -10  -8 15886.5 374.871  14
  -1  10  -8 16058.3 371.632  15
   1  10   8 16048.3 366.676  42
   1 -10   8 16186.3 369.166  42
  -1  10  -8 16189.8 337.335  43
   1  10   8 15217.8 369.315   8
   1  10   8 15358.4 376.884   7
   1 -10   8 15852.5 342.185   4
  -1  10  -9 686.407 39.0652  38
  -1  10  -9 738.692 51.4093  10
   1 -10   9 660.013 36.0845   6
   1  10   9 772.944 37.1852   6
  -1  10  -9 889.209 63.4174  28
   1 -10   9 793.689 58.6218   8
   1  10   9 791.940 55.5255   8
   1 -10   9 730.241 55.6295   9
  -1  10  -9 752.356 37.2589  41
  -1 -10  -9 722.804 55.1906  14
  -1  10  -9 544.646 50.3448  15
   1  10   9 669.910 51.1243  42
  -1  10  -9 707.998 35.0525  43
  -1 -10  -9 813.619 35.8999  43
   1 -10   9 792.472 54.6389  42
  -1 -10  -9 770.389 38.1568   2
   1  10   9 663.377 55.7912   7
   1 -10   9 736.770 38.4814   4
  -1  10 -10 2926.78 87.6680  38
  -1  10 -10 2793.60 105.388  10
  -1  10 -10 3003.99 81.3902   5
   1  10  10 2846.95 83.6177   6
   1 -10  10 2803.21 83.6196   6
  -1 -10 -10 2954.21 81.8959   5
  -1  10 -10 2647.67 115.775  28
   1 -10  10 2954.67 113.802   9
   1  10  10 2730.75 110.616   8
   1 -10  10 2938.98 118.353   8
  -1  10 -10 2886.06 84.1236  41
  -1 -10 -10 3224.45 118.846  14
  -1  10 -10 2918.53 110.867  15
  -1 -10 -10 2754.76 80.9444  43
   1 -10  10 2914.50 112.858  42
  -1  10 -10 2870.28 81.7103  43
   1  10  10 2772.39 109.036  42
  -1  10 -10 3052.04 108.314   1
  -1 -10 -10 3007.54 108.574   1
  -1 -10 -10 2795.02 84.2946   2
   1  10  10 2982.47 120.506   7
   1 -10  10 2988.68 87.8327   4
  -1  10 -11 1368.07 57.7571  38
  -1  10 -11 1437.24 86.1230  27
  -1  10 -11 1554.00 90.2024  28
  -1  10 -11 1556.18 53.0533   5
   1 -10  11 1346.67 54.6206   6
  -1 -10 -11 1421.09 52.2846   5
   1  10  11 1346.97 54.7494   6
  -1  10 -11 1326.25 72.2959   1
  -1 -10 -11 1409.36 74.4107   1
  -1 -10 -11 1374.64 54.8006   2
  -1  10 -11 1414.97 72.2905  10
   1  10  11 1208.71 74.8134   8
   1 -10  11 1445.21 82.4270   8
   1 -10  11 1392.61 79.4187   9
   1  10  11 1388.64 83.8504   7
  -1  10 -11 1447.34 55.3741  41
  -1 -10 -11 1388.47 52.6001  43
  -1  10 -11 1518.47 54.0216  43
   1  10  11 1465.15 78.7715  42
   1 -10  11 1368.51 79.1163  42
  -1 -10 -11 1298.41 79.2236  14
  -1  10 -11 1453.70 78.0749  15
   1 -10  11 1429.11 58.2621   4
   1 -10  12 6073.23 149.456   6
   1  10  12 6025.34 148.450   6
  -1 -10 -12 6038.01 145.357   5
  -1  10 -12 5923.06 144.201   5
  -1 -10 -12 5896.00 147.590   2
  -1 -10 -12 6021.89 177.941   1
   1 -10  12 6006.22 192.423   8
   1 -10  12 6003.52 185.529   9
   1  10  12 5556.31 190.719   7
  -1  10 -12 5970.06 151.816  38
   1  10  12 5864.32 153.105  39
   1  10  12 5974.16 182.460  30
   1 -10  12 5835.23 182.259  30
  -1  10 -12 5761.19 179.001  15
  -1 -10 -12 6361.90 189.695  14
   1 -10  12 6175.91 153.706   4
  -1  10 -12 6144.59 196.020  27
  -1  10 -12 6065.86 197.602  28
  -1  10 -12 6112.43 145.983  43
  -1 -10 -12 5994.23 144.747  43
   1 -10  12 5689.53 183.094  42
  -1  10 -13 38.4071 25.6365  43
  -1 -10 -13 7.51630 23.1695  43
  -1 -10 -13 44.0454 24.3192   5
   1 -10  13 16.7272 32.0244   4
  -1  10 -13 13.5593 21.9678   5
   1  10  13 41.6098 25.2909   6
   1 -10  13-8.84861 26.4077   6
   1  10  13-8.30498 32.6191  39
  -1  10 -13-4.81201 31.6247  38
  -1  10 -14 3339.49 87.2547  43
  -1 -10 -14 3338.81 87.0937  43
   1  10  14 3159.65 90.7978   4
   1 -10  14 3368.69 94.9685   4
   1 -10  14 3191.76 87.3957  31
   1  10  14 3509.06 96.5254  39
  -1  10 -14 3522.42 94.4332  38
   1 -10  14 3331.36 90.1820   6
  -1 -10 -14 3135.53 86.1302   5
  -1  10 -14 3300.54 86.1408   5
   1  10  14 3238.57 89.3023   6
   1  10  15 148.118 20.7110   4
   1 -10  15 98.6297 25.9513   4
  -1  10 -15 171.716 20.2008  21
  -1 -10 -15 145.006 18.8277  21
  -1  10 -15 160.333 25.5819  38
   1  10  15 150.963 20.5094   6
  -1  10 -15 141.258 19.2812   5
  -1 -10 -15 153.362 19.3101   5
   1 -10  15 153.753 22.0686   6
  -1 -10 -15 179.936 20.8641  43
   1  10  15 124.761 20.2780  31
   1 -10  16 2089.36 53.1356   6
   1 -10  16 2290.13 60.8049   4
  -1  10 -16 2081.91 52.3472  21
   1 -10  16 2246.85 56.5732   3
   1  10  16 1926.94 52.2209  31
  -1 -10 -16 2072.88 52.2490  43
  -1 -11  16 21.4769 16.2445   4
  -1  11  16 16.2455 16.7598   4
  -1  11  16 0.87271 17.4270  39
   1  11 -16 26.8407 15.4811  22
   1  11 -16 8.27630 18.7809  38
  -1  11  15 3574.19 96.6616  39
   1  11 -15 3684.60 98.5098  38
   1  11 -15 3627.97 88.3668  21
   1 -11 -15 3688.69 88.6790   5
  -1 -11  15 3567.87 89.9952   6
   1 -11 -15 3587.50 95.0071   2
   1 -11 -15 3590.39 88.1850  43
  -1 -11  15 3961.35 95.4825   4
   1  11 -14 260.813 34.7432  38
   1 -11 -14 211.088 23.7963  21
   1  11 -14 212.747 24.6166  21
  -1 -11  14 216.758 26.9256   6
   1  11 -14 220.713 23.0378   5
  -1  11  14 201.279 24.7523   6
   1 -11 -14 235.120 24.5117   5
   1 -11 -14 167.316 30.4187   2
   1 -11 -14 230.916 25.2067  43
   1  11 -14 198.747 23.9309  43
  -1 -11  14 198.817 28.5468   4
  -1 -11  13 5227.76 130.369   4
   1  11 -13 5092.28 124.336  21
   1 -11 -13 5108.63 123.051  21
   1 -11 -13 4976.80 133.827   2
   1 -11 -13 4991.74 125.140  37
   1 -11 -13 5258.92 124.466   5
   1  11 -13 4990.36 123.315   5
  -1 -11  13 5122.58 127.358   6
  -1  11  13 5098.54 127.254   6
   1  11 -13 4945.09 123.947  43
   1 -11 -13 4815.45 122.906  43
   1  11 -13 5161.12 134.807  38
   1  11 -12 950.753 74.3783  27
   1  11 -12 771.808 68.9490  28
   1 -11 -12 817.561 39.4592   5
   1  11 -12 812.364 38.5195   5
  -1  11  12 772.028 71.2402   7
  -1  11  12 812.580 68.4174   8
  -1 -11  12 773.454 68.0114   8
  -1 -11  12 868.072 68.1369   9
   1  11 -12 778.354 39.3526  21
   1 -11 -12 714.676 37.5337  21
   1 -11 -12 795.253 38.8920  43
   1  11 -12 748.383 38.9198  43
   1  11 -12 819.451 49.8986  38
   1 -11 -12 752.726 54.6139   1
   1 -11 -12 836.183 48.6485   2
  -1 -11  12 850.244 45.0910   4
   1  11 -11 6171.62 197.393  28
   1  11 -11 6114.33 153.566  41
   1  11 -11 5896.18 177.121  32
   1  11 -11 6208.56 145.542  43
   1 -11 -11 5918.24 144.068  43
   1  11 -11 6267.39 144.539   5
   1 -11 -11 5913.05 144.163   5
  -1  11  11 6346.90 196.407   8
  -1 -11  11 5947.44 190.568   9
  -1 -11  11 6290.30 193.035   8
   1 -11 -11 6048.96 154.704   2
   1 -11 -11 5853.72 173.812   1
  -1  11  11 5741.82 194.996   7
   1 -11 -11 6204.15 189.307  13
   1 -11 -11 5900.85 143.397  21
   1 -11 -11 5800.23 171.989  20
   1  11 -11 6019.58 144.972  21
  -1 -11  11 6042.07 149.387   4
   1 -11 -10 146.088 34.2064  14
   1 -11 -10 221.010 42.7175  13
   1 -11 -10 222.641 25.4949  43
   1  11 -10 224.713 25.7797  43
   1  11 -10 234.005 50.4828  28
   1 -11 -10 171.774 37.2783  32
   1  11 -10 262.618 41.3711  32
   1  11 -10 211.916 32.6644  41
   1  11 -10 193.824 27.4458  35
   1 -11 -10 159.934 23.4215   5
  -1 -11  10 176.246 26.6517   4
  -1  11  10 138.531 45.4020   7
  -1  11  10 144.533 42.2338   8
  -1 -11  10 205.867 42.7170   8
   1  11 -10 142.621 36.3917  15
   1  11 -10 201.234 35.9685   1
   1 -11 -10 207.146 37.0458   1
   1 -11 -10 118.439 29.4240   2
   1  11 -10 196.221 37.3473  20
   1 -11 -10 220.046 24.0617  21
   1 -11 -10 160.924 33.9652  20
   1  11  -9 33247.9 685.500  35
   1  11  -9 33262.5 712.201  32
   1 -11  -9 32946.4 709.104  32
   1  11  -9 33296.7 680.483  43
  -1  11   9 33381.1 734.013  12
   1 -11  -9 34354.7 727.060  13
   1  11  -9 32610.6 731.885  28
  -1  11   9 32770.4 735.810   7
   1 -11  -9 33105.0 680.016   5
  -1 -11   9 34032.3 729.865   8
  -1 -11   9 33233.9 684.550   4
   1  11  -9 33744.8 716.705  15
   1 -11  -9 33636.2 712.347  14
   1  11  -9 32612.3 687.961  41
   1  11  -9 33973.5 712.212  20
   1 -11  -9 33135.1 709.442  20
   1 -11  -9 33098.9 710.285   1
   1  11  -9 33667.7 710.479   1
   1 -11  -9 33109.4 690.532   2
   1  11  -8 1010.83 55.7799  32
   1 -11  -8 1055.62 56.1926  32
   1  11  -8 957.736 46.0009  38
   1 -11  -8 1038.79 62.5458  13
  -1  11   8 1085.98 70.8866  12
  -1  11   8 1005.87 69.5490   7
   1  11  -8 1025.98 67.5671  28
   1  11  -8 1014.12 53.3677  10
   1  11  -8 1044.08 55.2213  20
   1 -11  -8 911.851 52.2620  20
  -1 -11   8 1147.47 68.3007   8
  -1 -11   8 954.289 66.3632   9
   1 -11  -8 984.867 47.0061   2
   1 -11  -8 940.047 54.2014   1
   1  11  -8 983.538 54.1447   1
   1  11  -8 958.528 43.3283  35
  -1 -11   8 956.083 42.1343   4
   1  11  -8 1055.99 61.3445  15
   1 -11  -8 1025.27 56.1497  14
   1  11  -8 1032.97 46.9425  41
  -1  11   7 16612.7 391.980  12
   1 -11  -7 17085.3 383.853  13
   1  11  -7 17069.4 382.682  15
   1 -11  -7 17012.0 375.407  14
   1  11  -7 16043.6 387.656  28
   1  11  -7 16528.4 357.395  41
  -1 -11   7 16870.1 386.768   8
  -1 -11   7 17168.0 389.426   9
   1 -11  -7 17600.9 372.978   1
   1  11  -7 17113.1 370.134   1
   1  11  -7 17226.0 372.366  32
   1 -11  -7 16551.2 369.757  32
   1  11  -7 16551.7 356.754  38
   1  11  -7 17139.5 372.507  10
   1 -11  -7 17354.1 392.442  11
  -1  11   7 16136.4 392.143   7
   1  11  -7 16253.0 354.597  35
   1  11  -7 16623.8 370.716  20
   1 -11  -7 17317.9 371.114  20
   1  11  -6 9828.82 230.101  10
   1 -11  -6 9861.51 243.453  11
   1  11  -6 9810.86 224.904  32
   1 -11  -6 9548.57 223.368  32
  -1 -11   6 10065.4 240.861   8
  -1 -11   6 10037.9 243.196   9
   1 -11  -6 9797.96 225.427   1
   1  11  -6 9888.94 223.847   1
  -1  11   6 9468.62 245.954   7
   1  11  -6 9909.87 225.245  20
   1 -11  -6 9921.17 224.172  20
   1  11  -6 9682.55 237.521  15
   1 -11  -6 9654.60 230.509  14
  -1  11   6 9564.74 245.449  12
   1 -11  -6 9730.56 237.132  13
   1 -11  -6 9574.86 245.959  16
   1 -11  -5 504.887 44.9683  16
   1 -11  -5 615.428 31.3225  32
   1  11  -5 676.799 32.9007  32
   1 -11  -5 570.258 39.3808  13
  -1  11   5 773.340 49.3406  12
   1  11  -5 611.072 30.6190   1
   1 -11  -5 562.000 30.8452   1
   1  11  -5 550.992 30.7518  20
   1 -11  -5 568.824 30.1052  20
   1  11  -5 670.490 43.6768  15
   1 -11  -5 633.887 37.5567  14
  -1 -11   5 517.119 39.6895   8
  -1 -11   5 533.370 42.6017   9
  -1  11   5 592.224 40.1556  29
   1 -11  -5 560.469 43.3448  11
   1  11  -5 612.853 37.6031  10
  -1  11   5 522.392 42.8615  10
   1 -11  -4 1135.83 58.7806  16
   1 -11  -4 1228.33 41.3576  32
   1  11  -4 1206.62 40.6237  32
   1 -11  -4 1107.37 48.4252  14
  -1  11   4 1213.11 60.8308  12
   1  11  -4 1300.64 48.4840  12
   1 -11  -4 1185.82 51.5949  13
   1  11  -4 1267.50 40.6198   1
   1 -11  -4 1246.48 41.4806   1
   1 -11  -4 1116.88 39.5374  20
   1  11  -4 1194.76 40.6637  20
   1  11  -4 1218.86 56.5088  15
  -1 -11   4 1156.51 53.5468   8
  -1 -11   4 1216.80 57.1925   9
  -1  11   4 1111.05 53.0082  29
   1 -11  -4 1168.23 55.6786  11
   1  11  -4 1234.05 52.2990  10
  -1  11   4 1115.59 56.6004  10
   1 -11  -3 39019.5 830.125  16
   1  11  -3 40248.6 801.961  32
   1 -11  -3 40273.4 801.914  32
   1  11  -3 38932.2 815.580  12
  -1  11   3 40287.8 831.175  12
   1 -11  -3 38932.0 819.999  13
   1 -11  -3 40658.4 803.128   1
   1  11  -3 40516.4 827.640  15
   1 -11  -3 38780.1 824.710  11
  -1  11   3 39803.1 828.390  10
   1  11  -3 40196.8 821.958  10
   1 -11  -3 39625.1 801.078  20
   1  11  -3 39828.1 801.688  20
  -1  11   3 39723.8 823.280  29
  -1 -11   3 40379.4 827.007   9
  -1 -11   3 39772.3 823.062   8
  -1 -11   2 1963.31 66.3284   9
  -1 -11   2 1913.37 62.7187   8
   1  11  -2 2006.64 68.9672  15
   1 -11  -2 1826.43 69.8836  16
  -1  11   2 1932.24 68.0729  10
   1 -11  -2 1939.59 64.3094  11
   1  11  -2 2092.35 66.0110  10
   1  11  -2 1964.65 59.7541  12
   1 -11  -2 2020.66 61.3037  13
  -1  11   2 1963.42 69.1041  12
  -1  11   2 1981.94 64.6927  29
  -1  11   1 73754.0 1461.47  15
   1 -11  -1 68921.0 1463.53  16
  -1 -11   1 71647.2 1460.14   9
  -1  11   1 72503.2 1459.14  29
   1 -11  -1 71632.4 1453.67  13
   1  11  -1 73971.2 1457.28  12
   1  11  -1 74349.8 1463.24  10
   1 -11  -1 71471.9 1457.58  11
  -1  11   1 71173.6 1462.68  10
  -1  11   0 617.585 40.1288  15
  -1 -11   0 616.577 39.2873   9
  -1  11   0 701.865 38.3423  29
   1  11   0 593.723 38.1462  12
   1 -11   0 627.457 36.9184  11
  -1 -11   0 579.864 40.5355  11
   1  11   0 605.980 42.2431  10
  -1  11   0 689.753 43.9098  10
  -1  11  -1 67090.0 1340.02  15
  -1 -11  -1 65259.9 1339.55  16
   1  11   1 63953.8 1337.10  29
  -1 -11  -1 66554.4 1337.13   9
   1  11   1 65665.0 1339.03  12
  -1  11  -1 65521.3 1338.72  12
   1  11   1 64975.9 1342.23  10
   1 -11   1 67568.9 1333.68  11
  -1 -11  -1 66437.7 1340.82  11
  -1  11  -2 15545.8 326.310  15
   1  11   2 14607.6 322.278  29
   1  11   2 14921.7 294.375  24
  -1 -11  -2 15109.3 324.266  16
   1 -11   2 15536.2 318.358  11
  -1 -11  -2 15015.4 325.685  11
   1  11   2 14773.3 325.989  12
   1 -11   3 2911.48 71.4612  42
   1  11   3 2833.53 70.5098  42
  -1  11  -3 2892.01 92.7057  15
  -1 -11  -3 3062.14 93.8379  16
   1  11   3 2826.86 91.1947  29
   1  11   3 2921.27 71.6911  30
   1 -11   3 2861.28 69.9473  30
   1  11   3 2957.28 72.5308  24
   1 -11   3 2879.21 71.1720  24
   1  11   3 2824.71 94.7955  12
   1 -11   3 2887.00 93.0002   8
   1 -11   3 2901.51 92.1842   9
  -1 -11  -3 2971.72 94.0176  11
  -1  11  -3 3082.01 93.9405  10
   1 -11   4 2539.52 70.5053  42
   1  11   4 2508.93 69.5437  42
   1 -11   4 2755.46 70.0195  30
   1  11   4 2557.70 70.3979  30
   1  11   4 2304.08 85.0996  29
   1 -11   4 2582.39 87.5727   9
   1 -11   4 2607.85 89.4141   8
   1  11   4 2716.10 94.1394  12
   1  11   4 2550.04 84.4614   7
  -1 -11  -4 2519.29 88.4415  16
  -1  11  -4 2704.03 88.0738  10
  -1 -11  -4 2498.49 89.5596  11
   1  11   5 79631.9 1582.18  42
   1 -11   5 79311.1 1583.25  42
  -1 -11  -5 78605.2 1602.48  14
   1  11   5 74756.9 1598.09   7
  -1 -11  -5 78358.0 1603.04  16
  -1 -11  -5 78235.7 1604.61  11
  -1  11  -5 78192.7 1598.22  10
   1  11   5 80085.0 1601.57  29
   1 -11   5 79219.3 1581.37  30
   1 -11   5 79378.8 1601.19   9
   1 -11   5 77859.3 1602.37   8
   1  11   6 4253.17 117.618  42
   1 -11   6 4286.95 118.564  42
   1  11   6 3956.49 128.168   7
  -1  11  -6 4327.22 108.951  38
  -1 -11  -6 4491.74 136.305  11
  -1  11  -6 4436.55 129.072  10
   1 -11   6 4684.25 134.016   9
  -1 -11  -6 4709.98 135.964  14
  -1  11  -6 4467.46 132.261  15
  -1 -11  -6 4191.11 134.294  16
  -1 -11  -7 26539.4 598.330  11
  -1  11  -7 27146.6 587.652  10
  -1 -11  -7 27535.7 594.969  14
  -1  11  -7 27282.1 592.223  15
   1 -11   7 27294.6 593.124   9
  -1  11  -7 27295.5 561.265  41
   1 -11   7 28184.4 582.145  42
   1  11   7 27587.4 579.470  42
  -1  11  -7 27579.3 599.632  28
  -1  11  -7 26634.1 562.729  38
   1  11   7 25810.2 593.444   7
  -1  11  -8 71.0415 34.7812  28
  -1 -11  -8 95.2774 36.6188  14
  -1 -11  -8 114.971 41.4913  11
   1 -11   8 82.5034 31.4508   9
  -1  11  -8 104.788 32.9106  10
   1  11   8 80.8208 27.7358  42
  -1  11  -8 117.671 23.0808  41
   1 -11   8 76.9853 28.4924  42
  -1  11  -8 109.194 25.4201  38
   1 -11   8 52.0397 21.7970   4
  -1  11  -8 49.0153 35.2879  15
  -1 -11  -8 110.079 22.4332   2
   1  11   8 122.544 34.6926   7
   1  11   8 48.9317 27.3357   8
  -1 -11  -9 2054.12 66.1120   2
  -1 -11  -9 2244.40 84.7192   1
  -1  11  -9 1961.78 80.1447   1
  -1 -11  -9 1942.35 90.1964  14
  -1  11  -9 2022.86 89.4877  15
  -1  11  -9 2057.94 96.7158  28
  -1 -11  -9 2041.92 60.9001   5
   1  11   9 1890.96 61.8180   6
  -1  11  -9 1930.30 84.0104  10
   1 -11   9 2068.29 91.3129   9
   1  11   9 2033.04 88.3688   8
  -1  11  -9 1922.14 64.6177  41
   1 -11   9 2056.41 67.5181   4
   1  11   9 1865.12 81.5892  42
  -1  11  -9 1968.82 60.6946  43
   1 -11   9 2091.83 86.4956  42
  -1  11  -9 2028.73 67.9869  38
   1  11   9 1891.81 92.5796   7
  -1 -11 -10 147.939 40.9331  14
  -1 -11 -10 81.9345 24.2676   2
  -1 -11 -10 86.4425 29.7990   1
  -1  11 -10 105.270 43.1319  28
  -1  11 -10 133.518 38.6025  15
   1  11  10 106.276 22.9335   6
   1 -11  10 11.4237 31.8620   9
  -1  11 -10 148.883 33.5813  10
  -1  11 -10 127.921 25.7030  41
   1  11  10 142.335 33.5637  42
   1 -11  10 130.837 34.8133  42
  -1  11 -10 149.096 29.4009  38
  -1 -11 -10 123.468 21.0196   5
   1 -11  10 101.077 25.4996   4
  -1  11 -10 149.408 22.9411  43
  -1 -11 -10 125.015 22.9152  43
   1 -11  10 148.468 42.1359   8
   1  11  10 199.803 43.0498   7
   1  11  10 130.450 36.6719   8
  -1 -11 -11 3621.24 139.448  13
  -1 -11 -11 3436.22 98.4102   2
  -1 -11 -11 3519.66 121.439   1
  -1 -11 -11 3502.37 131.124  14
  -1  11 -11 3505.44 128.703  15
   1 -11  11 3266.85 122.687  30
  -1  11 -11 3565.81 122.645  10
  -1  11 -11 3696.61 93.9935   5
  -1 -11 -11 3379.46 93.3037   5
   1  11  11 3538.47 96.9811   6
   1 -11  11 3539.32 97.6989   6
  -1  11 -11 3539.06 140.850  28
  -1  11 -11 3570.80 94.7951  43
   1 -11  11 3465.45 126.427  42
  -1 -11 -11 3412.80 93.5181  43
   1  11  11 3546.06 138.894   7
   1  11  11 3348.31 127.422   8
   1 -11  11 3621.07 132.829   9
   1 -11  11 3483.77 136.227   8
  -1  11 -11 3568.83 99.0699  41
   1  11  11 3422.29 102.529  39
  -1  11 -11 3604.97 102.971  38
   1 -11  11 3612.26 102.575   4
   1 -11  12 36.2843 25.2653   6
   1  11  12 12.7763 22.2496   6
   1  11  12 51.4915 37.9727   7
   1 -11  12-13.5465 39.1018   8
   1 -11  12 32.4077 35.4356   9
  -1 -11 -12 21.2206 23.5335   2
  -1 -11 -12 4.03812 37.2152  14
  -1 -11 -12 32.3028 38.0817  13
   1  11  12 8.57759 29.6737  39
  -1  11 -12-1.22176 19.9671   5
  -1 -11 -12 11.2951 20.1548   5
   1 -11  12 13.7145 27.9751   4
  -1 -11 -12 26.1999 22.6844  43
  -1  11 -12 16.5344 21.7178  43
  -1  11 -12-1.71105 28.6738  38
  -1 -11 -13 3761.44 95.4404   5
  -1  11 -13 3787.23 95.0669   5
   1 -11  13 3624.40 98.5682   6
   1  11  13 3597.92 97.6311   6
   1 -11  13 3739.33 104.917   4
   1  11  13 3632.79 104.933  39
  -1  11 -13 3729.77 104.315  38
  -1 -11 -13 3559.49 95.1674  43
  -1  11 -13 3639.87 95.9326  43
  -1 -11 -14 348.822 26.1789  43
   1  11  14 303.123 33.7311  39
  -1 -11 -14 305.262 24.6313  21
  -1  11 -14 324.985 25.9973  21
   1  11  14 280.459 24.2402  31
  -1 -11 -14 342.202 25.3682   5
   1 -11  14 357.004 27.5602   6
  -1  11 -14 376.302 24.4517   5
   1  11  14 322.691 26.5308   6
  -1  11 -14 282.174 32.3636  38
   1  11  14 326.089 28.2286   4
   1 -11  14 332.801 34.4671   4
  -1  11 -15 1865.74 52.2285  21
  -1 -11 -15 1848.22 51.8770  43
   1 -11  15 1874.09 53.5513   6
   1  11  15 1718.02 51.7739  31
   1 -11  15 2141.87 62.4157   4
   1  11  15 2022.90 62.2789  39
  -1  11 -15 2065.34 60.5533  38
  -1 -11 -15 1926.90 57.5207  37
   1 -11  16-16.3967 17.9298   4
   1 -11  16-10.5144 14.0059   3
   1  12 -16 1225.65 40.9846  38
  -1  12  16 1078.83 38.6466  39
   1 -12 -16 1196.51 36.7279  33
   1  12 -16 1121.83 34.8504  22
  -1 -12  16 1246.27 37.1754   4
  -1  12  16 1174.66 38.0215   4
   1 -12 -15 59.0163 22.0723   2
  -1 -12  15 93.3467 21.6175   4
   1  12 -15 63.5757 24.5826  38
  -1  12  15 61.0832 23.6248  39
   1 -12 -14 1243.25 41.9484   5
   1  12 -14 1256.96 42.1582  21
  -1 -12  14 1230.24 47.9161   4
   1 -12 -14 1212.14 52.0793   2
  -1  12  14 1238.69 51.7346  39
   1  12 -14 1307.64 53.4840  38
   1 -12 -13 94.3766 28.5984   2
  -1 -12  13 117.367 24.1168   6
   1 -12 -13 96.4704 20.5393   5
  -1  12  13 75.6600 21.1582   6
   1 -12 -13 80.8931 20.6119  43
   1  12 -13 119.945 21.1142  43
   1 -12 -13 70.3742 19.9279  21
   1  12 -13 62.4224 20.8161  21
  -1 -12  13 78.3063 26.4448   4
   1 -12 -13 80.8523 23.7578  37
   1  12 -13 88.0830 31.5627  38
   1  12 -12 2511.88 84.5946  38
  -1  12  12 2626.67 75.8516   6
   1 -12 -12 2561.82 73.4088   5
   1 -12 -12 2522.54 73.4367  43
   1  12 -12 2521.63 73.7855  43
  -1 -12  12 2363.12 110.451   8
  -1 -12  12 2731.51 116.594   9
  -1 -12  12 2553.81 79.2772   4
   1 -12 -12 2444.13 83.8793   2
  -1  12  12 2450.18 117.589   7
   1 -12 -12 2588.96 77.9606  37
   1 -12 -12 2648.99 73.1972  21
   1  12 -12 2584.14 74.0236  21
  -1  12  11 27.5108 43.3801  29
   1  12 -11 18.7591 48.0440  28
   1  12 -11 95.9135 43.1769  27
  -1  12  11 123.293 46.2673   8
  -1 -12  11 69.0815 39.4647   8
  -1  12  11 48.5328 44.9582   7
   1 -12 -11 93.5730 23.5468   5
   1  12 -11 42.0624 33.1354  41
  -1 -12  11 120.099 50.9198   9
   1 -12 -11 117.608 22.1210  21
   1 -12 -11 57.4966 40.6771  13
   1 -12 -11 75.6475 32.3210   2
   1  12 -11 81.2491 24.0830  43
  -1 -12  11 111.598 28.6037   4
   1  12 -10 13208.4 293.903  35
   1  12 -10 12934.6 318.583  32
   1  12 -10 13187.6 287.501  43
   1 -12 -10 14096.7 339.147  13
   1  12 -10 13880.3 347.777  28
   1 -12 -10 12850.9 314.821  20
   1 -12 -10 13338.3 287.552   5
  -1 -12  10 13822.4 341.712   8
  -1  12  10 13146.2 346.372   7
  -1  12  10 13128.1 342.765   8
   1 -12 -10 13834.4 321.718  14
   1  12 -10 13352.8 323.057  15
   1  12 -10 13302.8 298.446  41
  -1 -12  10 13896.9 294.858   4
   1 -12 -10 13101.4 317.443   1
   1 -12 -10 13343.7 300.198   2
   1  12  -9 84.3933 42.8384  28
   1 -12  -9 153.071 31.6038  20
  -1  12   9 145.011 48.5519  12
  -1 -12   9 125.148 24.3403   4
   1  12  -9 114.935 32.7454  32
  -1  12   9 88.8051 43.5260   7
  -1 -12   9 111.675 40.0907   8
   1 -12  -9 118.591 32.0160  14
   1 -12  -9 102.936 39.2306  13
   1  12  -9 195.985 37.7749  15
   1  12  -9 86.2395 28.4659  41
   1  12  -9 122.461 25.9778  35
   1 -12  -9 197.247 32.7589   1
   1 -12  -9 126.133 30.0371   2
   1  12  -8 53406.1 1064.88  35
   1  12  -8 52382.0 1083.73  32
   1  12  -8 53569.7 1067.95  38
   1 -12  -8 53532.2 1101.95  13
  -1  12   8 52138.7 1112.93  12
   1  12  -8 53388.4 1109.90  28
   1  12  -8 51646.4 1081.66  10
   1 -12  -8 52554.7 1081.40  20
   1  12  -8 53057.2 1083.79  20
  -1 -12   8 52535.9 1104.89   8
  -1 -12   8 52601.7 1106.74   9
   1 -12  -8 51295.7 1068.59   2
   1 -12  -8 51585.6 1082.43   1
   1  12  -8 52371.6 1067.61  41
   1  12  -8 52006.5 1095.82  15
   1 -12  -8 53265.0 1089.34  14
  -1  12   8 51479.4 1112.08   7
  -1 -12   8 52248.9 1062.95   4
   1  12  -7 154.848 27.7955  32
   1 -12  -7 191.981 31.3545  14
   1 -12  -7 219.184 36.3868  13
   1  12  -7 155.949 26.0859  38
  -1  12   7 236.276 38.6127  29
   1  12  -7 237.214 42.6763  28
   1  12  -7 227.860 25.6174  41
   1  12  -7 217.829 38.4987  15
   1 -12  -7 115.776 42.0661  16
   1  12  -7 166.177 29.1005  10
  -1 -12   7 147.954 35.8484   9
   1  12  -7 236.179 29.2705  20
   1 -12  -7 169.315 25.8070  20
   1  12  -7 206.518 24.9365  35
   1 -12  -7 164.673 41.0866  11
  -1  12   7 235.796 45.6719  12
   1 -12  -7 164.378 27.7467   3
   1 -12  -7 121.347 26.4555   1
   1 -12  -7 183.333 25.1149   2
  -1  12   7 171.534 40.3098   7
  -1 -12   7 145.445 37.1673   8
   1  12  -6 14297.6 314.192  32
  -1  12   6 13530.0 339.134  12
   1 -12  -6 13863.0 329.882  13
   1 -12  -6 14068.2 336.926  11
   1  12  -6 13808.4 316.605  12
   1  12  -6 14618.4 324.105  10
   1 -12  -6 14145.6 323.237  14
   1  12  -6 14611.0 333.004  15
   1  12  -6 14554.0 307.900  38
  -1 -12   6 14591.3 334.968   8
  -1 -12   6 14631.7 337.818   9
   1 -12  -6 14443.4 314.778   1
   1  12  -6 14841.2 308.674  41
  -1  12   6 14852.6 333.294  29
   1 -12  -6 14124.0 341.570  16
   1  12  -6 14113.6 313.448  20
   1 -12  -6 14683.6 313.715  20
  -1  12   6 13964.7 341.526   7
  -1 -12   5 1011.79 53.5727   8
  -1 -12   5 928.907 54.6295   9
   1 -12  -5 937.208 38.5725   1
   1 -12  -5 954.500 37.9570  20
  -1  12   5 1009.65 53.1690  29
  -1  12   5 891.488 56.8940  12
   1  12  -5 1019.90 44.6364  12
   1 -12  -5 950.949 51.1356  13
   1 -12  -5 827.751 57.2964  16
   1  12  -5 921.103 52.8492  15
   1 -12  -5 949.318 47.6398  14
   1 -12  -5 923.018 54.6234  11
  -1  12   5 936.062 55.4335  10
   1  12  -5 965.215 48.7275  10
   1  12  -5 934.105 38.6098  32
  -1 -12   4 5650.93 152.933   9
  -1 -12   4 5753.85 150.594   8
   1 -12  -4 5637.86 129.107   1
   1  12  -4 5686.37 151.612  15
   1 -12  -4 5573.62 127.167  20
   1  12  -4 5798.27 128.812  32
   1 -12  -4 5541.86 156.216  16
  -1  12   4 5127.80 146.437  29
   1  12  -4 5707.56 145.446  10
  -1  12   4 5248.95 152.805  10
   1 -12  -4 5604.07 151.869  11
   1 -12  -4 5709.80 143.678  14
   1  12  -4 5731.53 140.028  12
  -1  12   4 5772.29 157.576  12
   1 -12  -4 5596.53 146.774  13
   1 -12  -3 119.520 24.0796  13
  -1  12   3 102.738 27.2930  29
  -1 -12   3 108.249 26.4734   8
   1  12  -3 145.638 22.2163  12
  -1  12   3 103.144 32.7210  12
   1 -12  -3 99.1435 27.0582  11
  -1  12   3 116.073 31.0364  10
   1  12  -3 114.309 26.3269  10
  -1 -12   3 92.8696 28.9922   9
   1 -12  -3 97.3323 33.5130  16
   1  12  -3 182.689 30.2159  15
   1  12  -2 6936.81 180.771  15
   1  12  -2 7182.39 177.722  10
  -1  12   2 7321.99 182.225  10
   1 -12  -2 7304.56 177.500  11
   1 -12  -2 7005.08 183.783  16
  -1  12   2 7400.82 177.855  29
  -1 -12   2 7268.78 180.096   9
   1 -12  -2 7184.26 172.796  13
   1  12  -2 7313.41 172.444  12
   1 -12  -1 42.2301 33.0029  16
  -1  12   1 67.6745 28.3077  15
   1 -12  -1 55.7727 25.1169  11
   1  12  -1 41.1354 22.6876  12
  -1  12   1 40.8559 24.6859  29
  -1  12   1 29.7815 26.9231  10
  -1 -12   1 60.1705 25.4999   9
   1  12  -1 62.0000 26.3832  10
   1 -12  -1 54.8496 21.1797  13
  -1  12   0 49644.7 1015.20  15
   1 -12   0 50125.2 1010.61  11
  -1  12   0 49329.7 1016.18  10
   1  12   0 49879.7 1017.32  10
   1  12   0 47436.4 1013.79  29
  -1  12   0 49453.5 1012.08  29
  -1 -12   0 48330.9 1012.78   9
   1  12   0 51046.9 1013.81  12
   1  12   1 122.469 30.9400  29
  -1  12  -1 136.739 29.7144  12
   1  12   1 111.483 28.3999  12
  -1 -12  -1 126.545 32.0312  11
   1 -12   1 130.307 26.0515  11
   1  12   1 120.055 34.7718  10
  -1 -12  -1 128.494 28.3671   9
  -1  12  -1 124.559 32.4936  15
  -1 -12  -1 114.862 30.7451  16
   1  12   2 66653.7 1353.00  29
  -1 -12  -2 65983.7 1353.81  16
   1  12   2 63768.3 1354.82  12
  -1  12  -2 67004.4 1355.70  15
   1 -12   2 67386.1 1347.20  11
  -1 -12  -2 67845.9 1356.23  11
  -1  12  -2 66044.6 1353.00  12
   1 -12   3 41.8704 10.0501  42
   1  12   3 65.8524 28.6149  29
  -1 -12  -3 31.7278 29.8101  11
   1 -12   3 30.6947 23.3305  11
   1  12   3 38.9367 30.5607  12
  -1 -12  -3 46.2368 28.5752  16
  -1  12  -3 70.5321 30.4319  15
   1  12   3 27.9964 9.45436  24
   1 -12   3 34.7347 27.2647   9
  -1  12  -3 34.8150 28.4321  10
   1 -12   4 98484.4 1931.77  42
   1  12   4 92387.1 1963.43  12
  -1 -12  -4 95228.8 1959.57  16
   1 -12   4 97679.8 1929.52  30
   1  12   4 98023.9 1958.97  29
  -1  12  -4 98546.3 1959.09  10
  -1 -12  -4 96363.6 1961.42  11
   1  12   4 97515.5 1932.64  24
   1 -12   4 96625.9 1958.37   9
   1 -12   4 95762.7 1959.40   8
   1  12   4 92147.4 1952.65   7
   1 -12   5-3.72406 14.2819  30
   1  12   5 20.0846 29.3809  29
   1  12   5-13.3900 16.3974  30
  -1  12  -5-9.57252 28.3949  10
   1 -12   5 22.7965 30.7003   9
   1  12   5 12.2428 26.4057   7
   1 -12   5 15.7028 29.3166   8
  -1 -12  -5-18.2853 29.8792  14
   1 -12   5 8.09109 15.4248  42
   1  12   5 18.1009 33.5872  12
  -1 -12  -5-27.3188 31.8813  11
  -1 -12  -5-18.5945 30.4731  16
   1  12   6 19728.2 420.168  30
   1  12   6 19841.4 440.605  29
   1 -12   6 19540.1 417.506  30
   1  12   6 18489.2 437.134   7
  -1  12  -6 20181.1 437.984  10
  -1 -12  -6 19502.8 444.516  11
  -1  12  -6 19736.4 409.953  41
   1 -12   6 19660.0 440.680   9
   1 -12   6 19057.3 441.211   8
  -1 -12  -6 19912.4 442.310  14
  -1  12  -6 20112.9 441.207  15
   1 -12   6 19629.3 419.985  42
  -1  12  -6 19593.2 411.257  38
   1  12   6 19211.9 408.808  39
  -1 -12  -6 18835.7 441.141  16
  -1 -12  -7 390.452 47.6850  13
  -1 -12  -7 386.334 47.1995  14
  -1 -12  -7 340.046 28.7180   2
  -1  12  -7 378.765 49.6894  28
  -1  12  -7 462.943 46.8016  15
  -1 -12  -7 396.367 48.6143  11
  -1  12  -7 288.204 27.3284  41
   1 -12   7 415.863 30.8727   4
  -1  12  -7 409.617 45.0140  10
   1 -12   7 349.305 44.8883   9
   1 -12   7 382.093 32.5302  30
   1  12   7 456.802 51.0393  29
   1 -12   7 409.855 34.6043  42
   1  12   7 397.803 44.1775   7
  -1  12  -7 313.440 30.8288  38
   1  12   7 377.387 30.7942  39
  -1 -12  -8 8648.06 238.542  13
  -1 -12  -8 8636.30 201.332   2
  -1 -12  -8 8591.22 216.692   1
  -1  12  -8 9260.06 243.812  28
  -1 -12  -8 9039.20 236.218  14
  -1  12  -8 8788.89 233.819  15
  -1 -12  -8 8747.04 240.857  11
  -1  12  -8 8900.73 228.777  10
  -1  12  -8 8770.47 200.938  41
   1 -12   8 8805.29 201.434   4
   1 -12   8 8526.69 232.795   9
   1 -12   8 8874.03 218.681  30
   1 -12   8 9049.46 222.233  42
   1  12   8 8662.44 229.741   8
   1  12   8 8239.29 235.209   7
  -1  12  -8 8999.34 203.796  38
   1  12   8 8759.56 201.500  39
  -1 -12  -9 1211.32 75.7253  13
  -1 -12  -9 1065.95 47.4659   2
  -1 -12  -9 1160.18 60.5771   1
   1 -12   9 1178.28 60.3535  30
  -1 -12  -9 1033.03 68.1338  14
  -1  12  -9 1238.75 71.1409  15
  -1  12  -9 1072.24 74.2990  28
  -1  12  -9 1205.23 67.2403  10
   1 -12   9 1135.29 49.2935   4
   1  12   9 1095.24 66.6043   8
   1 -12   9 1025.91 67.9791   9
   1  12   9 1043.37 70.7995   7
   1 -12   9 991.394 60.0393  42
  -1  12  -9 1090.27 47.5932  41
  -1  12  -9 1123.27 50.4903  38
   1  12   9 1027.63 48.2420  39
  -1  12 -10 128.030 39.8142  15
   1  12  10 135.902 28.2871  39
  -1  12 -10 213.272 46.4181  28
  -1 -12 -10 166.260 26.9039   2
  -1 -12 -10 159.951 32.6626   1
  -1 -12 -10 179.033 45.3267  13
  -1 -12 -10 182.519 41.7925  14
   1  12  10 173.182 23.3501   6
  -1 -12 -10 159.796 21.0226   5
   1 -12  10 187.258 27.7805   4
  -1  12 -10 170.552 35.9937  10
   1 -12  10 248.339 43.3428   9
  -1  12 -10 169.247 22.5671  43
  -1  12 -10 211.871 28.0095  41
   1 -12  10 212.839 35.5977  42
   1  12  10 162.986 41.4657   7
   1 -12  10 212.314 48.1243   8
   1  12  10 177.474 37.0909   8
  -1  12 -10 177.738 29.0408  38
  -1  12 -11 231.804 44.0151  15
  -1 -12 -11 257.055 51.7571  13
  -1 -12 -11 171.550 42.7941  14
   1  12  11 236.036 46.8359  29
  -1  12 -11 365.232 57.0296  28
   1  12  11 217.771 25.7291   6
   1  12  11 268.654 35.1144  39
   1 -12  11 242.009 42.2183   9
  -1  12 -11 187.513 31.6377  38
  -1  12 -11 248.770 29.5344  41
  -1  12 -11 218.011 24.6190  43
  -1 -12 -11 196.093 28.8298   2
   1 -12  11 201.003 47.5687   8
   1  12  11 180.192 42.2225   7
  -1 -12 -11 212.055 23.1437   5
   1 -12  11 193.624 29.9165   4
  -1 -12 -12 4778.70 128.049   2
   1  12  12 5226.67 134.680  39
  -1  12 -12 5072.47 133.945  38
   1 -12  12 5190.07 133.250   4
   1  12  12 4873.11 124.861   6
  -1 -12 -12 5024.42 122.317   5
  -1  12 -12 5211.30 122.998  43
  -1 -12 -12 5129.01 122.478  43
  -1 -12 -13 360.027 25.9704  43
   1  12  13 389.121 37.2886  39
   1 -12  13 391.282 36.1909   4
  -1  12 -13 379.873 36.1049  38
   1  12  13 391.991 27.4955  31
   1  12  13 369.079 28.3883   6
   1 -12  13 327.020 27.6131   6
  -1 -12 -13 352.394 25.4985   5
  -1 -12 -13 346.220 29.5467   2
  -1 -12 -14 7085.81 159.395   5
   1  12  14 7340.10 164.713   4
   1 -12  14 7352.17 170.816   4
   1  12  14 7207.40 170.643  39
  -1  12 -14 7243.73 170.483  38
   1 -12  15 27.1088 18.9903   3
   1  12  15 32.5910 21.0570  39
   1 -12  15 21.3185 21.4914   4
  -1 -12 -15 17.7679 19.1209  37
  -1  12 -15 32.6889 20.8472  38
   1 -12  16 1359.11 38.7813   3
   1  12  16 1408.83 43.0626  39
  -1 -13  16 45.4483 12.2714   4
  -1  13  16 52.8612 13.0149   4
  -1  13  16 35.2172 14.4029  39
   1 -13 -15 1778.10 55.0608   2
   1  13 -15 1819.78 51.1900  22
  -1 -13  15 1821.81 52.9987   4
  -1  13  15 1636.71 54.0930  39
   1  13 -15 1706.98 56.5809  38
   1 -13 -14 51.3023 27.0213   2
  -1  13  14 97.4246 26.1511  39
  -1 -13  14 130.505 23.8543   4
   1  13 -14 87.8402 28.9216  38
   1 -13 -13 1835.28 55.3528   5
   1 -13 -13 1846.10 67.3159   2
   1  13 -13 1937.37 69.2057  38
  -1  13  13 1889.87 65.2491  39
  -1 -13  13 1769.41 62.4673   4
   1 -13 -13 1984.26 60.6742  37
   1 -13 -12 127.716 27.5526  37
   1 -13 -12 129.591 31.2955   2
   1 -13 -12 200.264 22.4363   5
  -1 -13  12 161.374 26.8937   4
   1 -13 -11 15463.1 353.213   2
   1 -13 -11 16491.8 393.749  13
  -1  13  11 15477.5 403.379   7
  -1  13  11 15579.9 388.320  29
  -1 -13  11 16443.1 347.267   4
  -1  13  11 15799.1 399.584   8
  -1 -13  11 15801.1 395.929   9
  -1 -13  11 15992.4 397.561   8
   1 -13 -11 16341.8 346.582  37
   1  13 -11 16341.4 406.078  28
   1  13 -11 16342.0 398.861  27
   1  13 -11 16009.1 345.917  35
   1  13 -11 15580.2 351.764  41
   1 -13 -10 10796.2 282.890  13
   1 -13 -10 10357.1 246.263   2
  -1  13  10 10310.1 278.104  29
   1  13 -10 10996.4 293.867  28
  -1 -13  10 10975.3 240.311   4
  -1 -13  10 10422.9 285.736   8
   1  13 -10 10609.0 268.910  15
   1  13 -10 10826.0 241.045  35
  -1  13  10 10081.4 286.977   8
  -1  13  10 10257.8 292.015   7
   1  13 -10 10509.5 245.290  41
  -1  13   9 7285.75 219.739  12
   1 -13  -9 7536.28 211.582  13
   1  13  -9 7805.72 180.361  38
   1  13  -9 7599.37 220.223  28
  -1  13   9 7061.71 207.414  29
   1 -13  -9 7320.43 180.121   2
  -1 -13   9 7252.54 173.747   4
  -1 -13   9 7422.94 214.213   8
   1  13  -9 7534.71 204.351  15
   1 -13  -9 7221.68 197.052  14
   1  13  -9 7416.74 174.858  35
  -1  13   9 7151.17 219.721   7
   1  13  -9 7464.28 179.018  41
   1 -13  -8 1767.59 84.0604  13
  -1  13   8 1764.89 92.0719  12
   1  13  -8 1667.52 62.1626  38
  -1  13   8 1664.37 82.2652  29
   1  13  -8 1807.41 89.9169  28
   1 -13  -8 1688.60 67.6661   1
   1 -13  -8 1728.20 63.5217   2
   1 -13  -8 1868.60 91.3532  11
   1  13  -8 1647.84 69.4391  10
  -1 -13   8 1660.66 57.4582   4
  -1 -13   8 1783.89 86.8105   8
  -1 -13   8 1605.60 84.4719   9
   1  13  -8 1680.99 80.7735  15
   1 -13  -8 1813.13 75.8601  14
  -1  13   8 1554.39 86.6262   7
   1  13  -8 1673.63 59.7780  35
   1  13  -8 1796.33 64.4401  41
   1 -13  -7 20209.3 452.137  14
   1  13  -7 20839.4 462.797  15
   1  13  -7 20805.8 441.881  32
  -1  13   7 20022.7 461.765  29
   1 -13  -7 20264.5 440.620   1
   1 -13  -7 20965.6 435.860   2
  -1  13   7 19981.3 473.695   7
   1  13  -7 20359.8 471.216  28
   1 -13  -7 20651.6 472.575  11
   1  13  -7 20642.5 450.118  10
   1 -13  -7 19963.3 436.563   3
   1  13  -7 20800.8 433.594  38
   1  13  -7 20304.2 430.973  35
   1  13  -7 20927.4 434.827  41
  -1 -13   7 20758.0 467.069   8
  -1 -13   7 20787.1 469.991   9
   1 -13  -7 20654.5 475.947  16
  -1  13   7 20085.6 473.916  12
   1  13  -7 20219.2 443.453  12
   1 -13  -7 20861.2 463.351  13
  -1 -13   6 6478.80 174.443   8
  -1 -13   6 6250.12 175.693   9
   1  13  -6 6210.77 170.484  15
   1 -13  -6 6481.04 163.745  14
   1 -13  -6 6113.83 175.204  11
   1  13  -6 6105.17 161.151  10
  -1  13   6 5835.23 177.375   7
   1  13  -6 6142.97 146.022  38
   1 -13  -6 6092.84 145.870  37
   1  13  -6 6032.44 146.762  41
  -1  13   6 6056.50 169.589  29
   1 -13  -6 6347.90 149.810   1
   1 -13  -6 5878.86 178.275  16
  -1  13   6 5830.75 177.084  12
   1 -13  -6 6417.22 170.034  13
   1  13  -6 5955.84 154.942  12
  -1 -13   5 17142.1 387.182   9
  -1 -13   5 17157.1 384.027   8
   1  13  -5 17303.4 384.252  15
   1 -13  -5 16840.1 373.795  14
   1 -13  -5 16336.0 390.989  16
  -1  13   5 16971.1 381.699  29
   1 -13  -5 17100.6 386.501  11
  -1  13   5 16518.1 386.976  10
   1  13  -5 17532.1 375.878  10
   1 -13  -5 16347.7 356.974  37
   1  13  -5 16997.2 368.401  12
  -1  13   5 16516.3 390.979  12
   1 -13  -5 17458.9 380.642  13
  -1  13   4 446.515 38.8911  29
  -1  13   4 323.087 41.7307  12
   1 -13  -4 369.129 39.0681  11
   1  13  -4 360.977 34.2454  10
   1 -13  -4 295.452 41.4216  16
   1  13  -4 348.183 36.9273  15
   1  13  -4 387.021 30.1421  12
   1 -13  -4 385.001 34.4577  13
   1 -13  -4 342.543 30.7052  14
  -1  13   4 276.201 39.4457  10
  -1 -13   4 355.164 38.9731   9
  -1 -13   4 344.297 35.4784   8
  -1 -13   3 11224.1 259.903   8
  -1 -13   3 10947.8 263.720   9
   1  13  -3 11332.6 264.330  15
  -1  13   3 10878.6 259.873  29
   1 -13  -3 11235.2 262.259  11
   1  13  -3 11273.1 258.816  10
  -1  13   3 11159.9 266.166  10
   1 -13  -3 10988.7 267.629  16
   1 -13  -3 11078.3 256.873  13
   1  13  -3 11028.3 252.500  12
  -1  13   3 11357.9 268.131  12
  -1  13   2 194.465 30.1828  29
   1  13  -2 198.507 26.0845  12
   1 -13  -2 116.638 28.8099  11
   1  13  -2 163.630 30.5887  15
   1 -13  -2 213.184 36.7693  16
   1 -13  -2 188.987 27.3412  13
  -1  13   2 233.709 34.6300  10
  -1 -13   2 172.000 33.0187   9
   1  13  -2 183.200 29.6401  10
  -1  13   1 2345.74 80.8529  29
  -1  13   1 2398.30 85.0111  10
   1  13  -1 2550.60 85.0304  10
   1 -13  -1 2290.81 79.1816  11
  -1  13   1 2439.09 83.2453  15
   1 -13  -1 2504.54 88.3779  16
   1  13  -1 2448.99 78.9698  12
   1 -13  -1 2388.82 76.6401  13
  -1 -13   1 2343.09 82.8313   9
   1  13   0 5343.15 144.998  29
   1  13   0 5580.67 147.647  10
  -1  13   0 5398.99 145.845  10
   1 -13   0 5244.86 139.829  11
  -1  13   0 5397.70 145.495  15
  -1  13   0 5134.18 143.807  12
   1  13   0 5576.82 143.179  12
   1 -13   0 5226.07 145.511   9
  -1 -13   0 5106.55 142.352   9
  -1 -13  -1 63760.9 1300.79   9
  -1  13  -1 64269.5 1304.07  15
   1 -13   1 63758.8 1297.05  11
   1  13   1 64560.4 1307.92  10
   1  13   1 65187.7 1303.59  29
  -1 -13  -1 61680.8 1303.42  16
  -1  13  -1 62581.8 1302.01  12
   1  13   1 64203.3 1303.37  12
  -1  13  -2 806.092 51.4269  15
   1 -13   2 827.005 44.5709  11
  -1 -13  -2 761.112 51.0668  11
   1  13   2 771.865 49.1046  29
  -1 -13  -2 727.627 48.5703  16
  -1 -13  -2 871.380 50.4210  13
  -1  13  -2 805.932 49.2225  12
   1  13   2 815.549 50.3391  12
  -1  13  -3 74531.0 1494.23  15
   1  13   3 74328.4 1491.29  29
   1 -13   3 76331.8 1484.88  11
  -1  13  -3 72348.1 1491.20  10
  -1 -13  -3 71331.3 1493.06  11
  -1  13  -3 72337.1 1489.76  12
   1  13   3 71801.5 1495.46  12
  -1 -13  -3 72614.3 1491.63  13
  -1 -13  -3 70999.4 1490.64  16
   1 -13   4 137.138 32.2656   9
  -1  13  -4 145.539 36.3979  10
  -1 -13  -4 95.1797 32.4507  16
  -1 -13  -4 95.3517 33.8041  13
   1  13   4 85.1884 32.3587  29
  -1 -13  -4 70.0914 32.4918  11
   1  13   4 96.9029 34.1458  12
   1 -13   4 118.947 33.7714   8
   1  13   4 148.308 29.7327   7
  -1  13  -5 12338.0 289.224  10
  -1 -13  -5 12038.5 293.547  11
   1  13   5 11048.9 283.259   7
  -1  13  -5 11976.2 261.931  38
   1  13   5 12083.3 259.106  39
   1 -13   5 12133.7 261.735  37
   1  13   5 11655.8 297.140  12
  -1 -13  -5 12139.2 291.217  14
  -1 -13  -5 12366.1 293.064  13
   1 -13   5 12378.1 290.709   9
   1 -13   5 12031.6 291.625   8
   1  13   5 12184.8 290.491  29
  -1 -13  -5 11875.3 291.188  16
  -1  13  -5 12049.9 261.065  41
   1  13   6 3243.71 113.287  29
  -1 -13  -6 3307.29 91.3192   1
   1 -13   6 3005.80 89.8092  42
  -1 -13  -6 3485.73 120.065  11
  -1  13  -6 3262.28 110.864  10
   1 -13   6 3207.77 112.803   9
   1 -13   6 3129.22 113.699   8
  -1 -13  -6 3239.46 113.538  14
  -1  13  -6 3354.34 116.053  15
  -1  13  -6 3191.43 88.2677  38
   1  13   6 2996.23 84.7631  39
  -1  13  -6 3099.49 86.4375  41
   1  13   6 3032.72 109.197   7
  -1 -13  -6 3114.13 114.591  13
   1  13   6 2865.49 116.949  12
  -1 -13  -6 3281.77 115.382  16
  -1 -13  -7 30450.0 659.512  13
  -1 -13  -7 30127.6 618.589   2
  -1 -13  -7 29447.8 627.087   1
  -1  13  -7 29953.2 661.481  28
   1 -13   7 30324.4 630.137  42
  -1 -13  -7 30580.7 661.740  11
  -1  13  -7 30809.8 650.456  10
   1 -13   7 30893.2 656.318   9
   1 -13   7 28485.0 654.095   8
  -1  13  -7 29625.0 617.692  41
  -1  13  -7 30315.6 654.674  15
  -1 -13  -7 29197.2 653.619  14
  -1 -13  -7 28450.1 618.648   3
   1 -13   7 30076.3 617.498   4
   1  13   7 30462.4 655.725  29
   1  13   7 28019.0 652.225   7
   1  13   7 30630.3 617.187  39
  -1  13  -7 30023.2 619.889  38
   1  13   8 6245.48 185.725  29
  -1 -13  -8 6481.44 152.006   2
  -1 -13  -8 6177.46 189.838  11
  -1  13  -8 6403.16 179.539  10
   1 -13   8 5968.03 182.174   9
  -1  13  -8 5835.45 148.855  41
  -1 -13  -8 6163.45 183.324  14
  -1  13  -8 6206.99 183.506  15
   1 -13   8 6117.76 150.451   4
  -1  13  -8 6408.01 192.135  28
  -1 -13  -8 5878.04 186.090  13
   1  13   8 5893.36 184.121   7
  -1  13  -8 6262.88 152.383  38
   1  13   8 6031.60 149.521  39
   1  13   9 5036.19 164.509  29
  -1 -13  -9 5053.80 129.563   2
  -1  13  -9 5059.16 155.996  10
  -1  13  -9 5090.23 129.726  41
   1 -13   9 5045.99 129.461   4
  -1  13  -9 5086.97 171.030  28
  -1 -13  -9 5128.57 163.536  14
  -1  13  -9 5093.90 163.247  15
   1  13   9 5106.70 130.337  39
  -1  13  -9 5152.56 132.111  38
   1  13   9 4576.16 155.389   8
   1 -13   9 5074.62 162.582   9
   1  13   9 4589.38 161.406   7
  -1 -13  -9 4880.70 166.429  13
  -1  13 -10 337.310 53.0556  28
  -1  13 -10 316.417 48.3491  15
   1 -13  10 442.378 51.5465   9
  -1  13 -10 367.683 44.6556  10
  -1  13 -10 446.232 34.8724  41
  -1 -13 -10 361.077 50.0873  13
  -1 -13 -10 426.711 52.2175  14
  -1 -13 -10 371.439 33.2042   2
   1  13  10 442.481 35.6252  39
  -1  13 -10 378.447 36.9382  38
   1  13  10 411.215 51.5890  29
   1  13  10 349.814 47.9185   7
   1  13  10 432.302 46.2641   8
   1 -13  10 394.078 34.2907   4
  -1  13 -11 1101.56 78.0870  28
  -1 -13 -11 1133.60 42.0269   5
  -1 -13 -11 1137.02 72.3691  14
  -1  13 -11 1166.38 73.7214  15
  -1  13 -11 1130.45 50.2306  41
   1 -13  11 1062.48 50.7317   4
   1 -13  11 1154.48 73.5301   9
   1 -13  11 1065.19 76.1413   8
  -1 -13 -11 1062.97 76.3199  13
   1  13  11 1118.92 73.1819  29
   1  13  11 1118.83 53.1069  39
  -1  13 -11 1234.20 55.0095  38
   1  13  11 987.290 72.0047   7
  -1 -13 -11 1025.30 48.7400   2
   1 -13  12 237.188 32.2205   4
  -1 -13 -12 193.489 27.6890   2
  -1 -13 -12 258.445 21.8147   5
   1  13  12 194.850 32.2044  39
  -1  13 -12 157.987 31.5332  38
  -1  13 -13 4566.34 121.453  38
   1  13  13 4707.44 120.965  39
   1 -13  13 4620.72 120.347   4
  -1 -13 -13 4462.70 115.552   2
   1 -13  14 403.305 31.0961   3
   1  13  14 358.553 32.7605  39
  -1  13 -14 406.532 33.9084  38
  -1 -13 -14 380.848 30.2854  37
   1 -13  14 401.385 33.2640   4
   1  13  15 2363.81 67.3153  39
  -1  13 -15 2351.58 66.9226  38
   1 -13  15 2455.07 65.7750   3
   1 -13  15 2460.96 68.3689   4
  -1 -13 -15 2529.30 65.3204  37
  -1  14  15 166.609 20.6815  39
  -1 -14  15 217.581 19.5631   4
  -1  14  15 215.850 20.8544   4
   1 -14 -15 183.926 21.4814   2
   1 -14 -15 209.358 18.8902  33
   1  14 -15 194.795 16.7085  22
   1  14 -15 205.762 23.9176  38
   1 -14 -14 5182.91 129.197   2
   1  14 -14 5147.57 129.661  38
  -1  14  14 5061.48 125.555  39
   1  14 -14 5094.91 121.020  22
  -1 -14  14 5455.80 124.320   4
   1 -14 -13 97.1645 23.2008  37
   1 -14 -13 75.7687 29.1794   2
  -1  14  13 105.896 26.6660  39
  -1 -14  13 74.0131 23.7010   4
  -1 -14  12 3210.65 89.3222   4
   1 -14 -12 2994.72 87.3329  37
   1 -14 -12 3238.75 96.2301   2
   1  14 -12 3275.91 95.1280  41
  -1  14  12 2930.98 89.5315  39
   1  14 -11 1439.22 62.0178  41
  -1 -14  11 1426.42 55.4260   4
  -1  14  11 1379.45 82.2196  29
   1 -14 -11 1284.82 61.6631   2
   1 -14 -11 1466.91 82.9032  13
   1  14 -11 1284.19 84.1028  27
   1  14 -11 1331.59 87.4111  28
   1 -14 -11 1437.61 56.9054  37
  -1  14  11 1252.13 82.3265   8
  -1 -14  11 1392.62 84.2354   9
  -1 -14  11 1343.05 84.8386   8
  -1  14  11 1355.06 89.6180   7
  -1  14  10 23896.5 550.807  29
   1 -14 -10 23113.7 512.018   2
   1  14 -10 24579.5 565.724  28
   1 -14 -10 24158.5 506.361  37
  -1 -14  10 24968.9 559.644   8
   1  14 -10 25190.2 513.220  41
   1  14 -10 23388.5 510.285  38
   1  14 -10 24652.8 506.169  35
   1 -14 -10 24477.6 551.875  13
  -1  14  10 23937.7 564.256  12
  -1 -14  10 23801.8 504.337   4
  -1  14  10 23154.4 562.586   7
  -1  14  10 22867.4 557.541   8
   1  14  -9 91.4994 46.5430  28
  -1 -14   9 68.0189 24.9236   4
   1 -14  -9 84.6877 29.4343  37
   1  14  -9 70.9937 29.7882  38
  -1  14   9 100.740 50.5254  12
   1  14  -9 77.5580 32.7483  41
  -1  14   9 40.6071 43.4354   7
  -1 -14   9 136.285 43.6741   8
   1 -14  -9 33.6394 39.1217  13
   1 -14  -9 46.7719 30.4223   2
   1  14  -9 74.2451 27.5887  35
   1  14  -9 36.2489 34.7381  15
  -1  14   9 107.448 44.4590  29
  -1  14   8 3300.99 130.947  12
   1 -14  -8 3462.75 121.137  13
   1 -14  -8 3426.25 98.6614   2
   1 -14  -8 3309.05 93.8998  37
  -1  14   8 3212.83 119.168  29
   1  14  -8 3171.44 125.871  28
   1 -14  -8 3257.26 127.369  11
  -1 -14   8 3620.56 127.582   8
  -1 -14   8 3483.67 127.902   9
   1  14  -8 3466.88 97.8608  41
   1  14  -8 3369.91 96.1795  38
   1 -14  -8 3215.08 109.902  14
   1  14  -8 3452.07 120.013  15
   1  14  -8 3208.45 92.0675  35
  -1 -14   8 3335.53 90.3114   4
  -1  14   8 2907.12 124.507   7
  -1  14   7 587.946 52.0843  29
   1 -14  -7 489.703 34.7818   2
   1 -14  -7 498.901 35.6356  37
   1  14  -7 470.123 32.3162  35
   1  14  -7 427.775 49.7888  28
  -1  14   7 509.879 56.0736  12
   1  14  -7 511.648 42.8398  10
   1 -14  -7 532.236 54.0767  11
  -1  14   7 412.024 52.4039   7
   1  14  -7 465.759 35.7475  41
   1 -14  -7 478.376 37.0399   3
  -1 -14   7 502.720 29.5791   4
   1 -14  -7 526.050 48.4711  13
   1 -14  -7 520.924 54.2576  16
   1 -14  -7 520.482 42.5924  14
   1  14  -7 516.828 49.7080  15
  -1 -14   7 478.836 52.7986   9
  -1 -14   7 521.479 52.0772   8
   1  14  -7 497.559 35.6076  38
  -1  14   6 9660.84 258.601  12
   1  14  -6 9941.75 232.022  12
   1 -14  -6 10101.7 247.876  13
   1 -14  -6 10090.5 223.813   2
   1  14  -6 9550.72 238.489  10
   1 -14  -6 10237.0 256.868  11
   1 -14  -6 10193.2 221.888  37
   1  14  -6 9704.39 222.591  41
   1 -14  -6 9619.83 224.298   3
   1 -14  -6 10216.9 240.360  14
   1  14  -6 10029.9 250.110  15
  -1  14   6 9582.51 257.086   7
   1 -14  -6 9475.49 258.156  16
  -1  14   6 9726.38 247.923  29
   1  14  -6 9617.13 220.617  38
  -1 -14   6 9998.88 251.364   8
  -1 -14   6 10140.0 255.741   9
   1  14  -5 1045.77 41.9612  38
   1 -14  -5 959.064 50.5574  14
   1  14  -5 995.670 57.6956  15
  -1 -14   5 1027.65 58.0604   8
  -1 -14   5 1004.30 61.0100   9
   1 -14  -5 983.169 41.4693  37
  -1  14   5 953.373 56.4151  29
   1  14  -5 1029.18 53.1681  10
   1 -14  -5 1036.65 60.9729  11
  -1  14   5 1053.94 62.3646  10
   1 -14  -5 938.409 64.1611  16
  -1  14   5 1108.71 66.8936  12
   1  14  -5 963.499 46.5192  12
   1 -14  -5 1081.64 57.1077  13
   1  14  -4 3963.97 122.398  15
  -1 -14   4 3929.79 123.828   9
  -1 -14   4 3959.18 120.508   8
   1 -14  -4 3876.63 99.4565  37
   1 -14  -4 3927.81 122.383  11
   1  14  -4 4050.47 116.133  10
  -1  14   4 3946.51 125.879  10
   1  14  -4 3929.55 109.270  12
   1 -14  -4 3679.42 111.744  14
  -1  14   4 3865.77 127.202  12
   1 -14  -4 3909.13 116.404  13
   1 -14  -4 3870.47 127.257  16
  -1  14   4 4090.36 121.106  29
   1  14  -3 1548.49 69.9586  15
  -1  14   3 1713.65 69.4573  29
  -1 -14   3 1736.48 74.2437   9
  -1  14   3 1690.28 74.2137  10
   1  14  -3 1803.12 69.9086  10
   1 -14  -3 1621.68 69.9527  11
   1 -14  -3 1512.89 74.0666  16
   1 -14  -3 1755.80 67.1280  13
   1  14  -3 1648.03 62.2796  12
   1  14  -2 26052.9 559.676  15
  -1  14   2 26684.9 555.708  29
  -1 -14   2 25747.1 558.018   9
  -1  14   2 25567.7 558.984  10
   1  14  -2 26019.1 554.886  10
   1 -14  -2 25949.6 555.165  11
   1 -14  -2 25464.2 562.086  16
   1  14  -2 25748.0 547.479  12
   1 -14  -2 25507.6 549.405  13
  -1  14   1 1278.08 59.0965  29
  -1 -14   1 1183.90 58.9763   9
   1  14  -1 1241.29 59.7679  10
  -1  14   1 1331.77 63.7065  10
   1 -14  -1 1299.63 59.4277  11
   1 -14  -1 1420.91 67.4425  16
  -1  14   1 1297.82 61.9106  15
   1 -14  -1 1380.52 57.4801  13
   1  14  -1 1348.07 58.1313  12
   1  14   0 12818.7 303.823  29
   1 -14   0 12779.0 305.278   9
  -1 -14   0 12428.0 302.109   9
   1 -14   0 13501.4 299.885  11
  -1  14   0 13166.8 304.886  10
   1  14   0 13392.1 306.568  10
   1  14   0 13573.3 302.249  12
  -1  14   0 12744.0 303.332  12
  -1 -14   0 13814.9 307.276  16
  -1  14   0 13155.0 303.870  15
   1  14   1 1447.54 65.1639  29
  -1  14  -1 1436.95 65.3813  12
  -1 -14  -1 1402.41 65.5585  13
   1  14   1 1530.53 65.7982  12
   1  14   1 1485.63 68.8228  10
   1 -14   1 1412.41 61.4281  11
  -1 -14  -1 1460.51 66.1043  16
  -1  14  -1 1614.29 68.8352  15
   1  14   2 11249.8 265.039  29
   1  14   2 11045.3 267.225  12
  -1 -14  -2 10992.2 264.559  13
  -1  14  -2 10871.6 262.402  12
   1 -14   2 10980.0 257.163  11
   1  14   2 10356.2 267.059  10
  -1 -14  -2 11229.5 265.823  16
  -1  14  -2 11339.1 266.559  15
  -1  14  -3 36.0454 32.5835  10
   1  14   3 71.2444 32.0473  29
   1  14   3 60.3023 30.7895  12
  -1 -14  -3 81.0386 32.6805  11
   1 -14   3 52.1952 28.0524  11
  -1  14  -3 58.8790 27.5112  12
  -1 -14  -3 55.6183 31.1078  13
  -1 -14  -3 68.9740 30.3713  16
  -1  14  -3 113.838 34.7594  15
  -1 -14  -4 16060.3 373.691  16
   1  14   4 14894.5 363.716   7
  -1 -14  -4 16455.6 374.546  13
   1  14   4 15608.6 377.359  12
   1  14   4 16214.5 372.199  29
  -1  14  -4 16173.5 342.547  41
   1 -14   4 16385.6 343.621  37
   1 -14   4 16393.5 364.398  11
  -1  14  -4 16440.6 372.108  10
  -1 -14  -4 16455.9 375.745  11
   1 -14   4 16124.5 372.550   9
  -1 -14  -5 220.099 39.2765  11
   1  14   5 218.256 43.4318  12
  -1  14  -5 125.382 23.0440  38
   1 -14   5 140.799 25.8897  37
  -1  14  -5 161.017 24.2285  41
   1  14   5 128.676 19.8740  39
  -1 -14  -5 130.051 37.9407  13
  -1 -14  -5 169.079 36.4308  14
  -1 -14  -5 147.540 37.4675  16
   1 -14   5 172.194 38.1957   9
  -1  14  -5 177.254 37.8189  10
   1  14   5 223.360 40.0208  29
   1 -14   5 139.685 39.1524   8
   1  14   5 119.862 31.2732   7
   1  14   6 27830.1 590.283  29
  -1 -14  -6 26502.8 552.330   2
   1 -14   6 27211.5 588.213   9
   1 -14   6 26410.8 588.925   8
  -1 -14  -6 26619.6 592.105  11
  -1  14  -6 27086.5 585.250  10
  -1 -14  -6 25314.0 552.102   3
   1 -14   6 26490.2 550.623   4
  -1  14  -6 26686.1 551.896  41
   1  14   6 27284.7 549.811  39
  -1  14  -6 27291.0 553.532  38
  -1 -14  -6 27119.8 591.309  13
   1  14   6 25233.0 596.177  12
  -1 -14  -6 27097.9 588.495  14
  -1  14  -6 26591.0 588.384  15
   1  14   6 24309.3 580.693   7
  -1 -14  -6 25690.3 588.717  16
  -1  14  -7 3112.47 124.279  28
   1 -14   7 3327.82 121.002   9
   1 -14   7 3471.42 126.158   8
  -1  14  -7 3503.37 120.174  10
  -1 -14  -7 3173.31 123.594  11
   1 -14   7 3472.84 93.3516   4
  -1 -14  -7 3163.75 94.2866   3
  -1  14  -7 3270.02 93.0224  41
  -1  14  -7 3449.20 123.987  15
  -1 -14  -7 3503.01 123.209  14
   1  14   7 3396.96 123.462  29
  -1 -14  -7 3363.00 94.0281   2
  -1 -14  -7 3187.90 122.760  13
   1  14   7 3262.14 91.1482  39
  -1  14  -7 3218.29 94.4123  38
   1  14   7 3146.43 118.990   7
  -1  14  -8 18069.3 423.428  28
   1 -14   8 16984.4 410.836   9
  -1 -14  -8 17121.3 418.654  11
  -1  14  -8 17416.1 406.433  10
   1 -14   8 17279.7 371.500   4
  -1  14  -8 17773.5 372.958  41
  -1 -14  -8 17196.3 410.445  14
  -1  14  -8 17490.1 412.334  15
   1  14   8 17939.5 415.885  29
  -1 -14  -8 16279.9 371.140   2
  -1 -14  -8 17928.6 418.969  13
  -1  14  -8 17656.6 374.416  38
   1  14   8 17160.6 370.671  39
   1  14   8 16050.4 409.083   7
  -1  14  -9 3092.19 129.308  28
   1 -14   9 3253.09 124.789   9
  -1 -14  -9 3386.22 132.663  11
  -1  14  -9 3223.71 118.872  10
   1 -14   9 3142.65 92.3679   4
  -1  14  -9 3249.53 93.7205  41
  -1 -14  -9 3226.04 123.950  14
  -1  14  -9 3133.26 123.139  15
   1  14   9 3107.44 124.049  29
  -1 -14  -9 3048.65 92.5270   2
  -1 -14  -9 3505.45 132.836  13
  -1  14  -9 3203.44 95.5792  38
   1  14   9 3072.81 92.0064  39
   1  14   9 2763.53 113.306   8
   1  14   9 3143.33 125.093   7
  -1  14 -10 4588.31 167.006  28
  -1  14 -10 4409.07 148.707  10
  -1  14 -10 4790.31 124.816  41
   1 -14  10 4788.81 125.244   4
   1 -14  10 4882.30 161.258   9
  -1 -14 -10 4806.87 165.921  13
  -1 -14 -10 4764.83 125.339   2
   1  14  10 4475.78 160.184  29
   1  14  10 4524.48 124.157  39
  -1  14 -10 4817.87 128.268  38
   1  14  10 4375.96 159.013   7
  -1  14 -10 4781.50 159.772  15
  -1 -14 -10 4548.18 157.122  14
  -1  14 -11 376.049 33.5619  41
   1 -14  11 331.196 33.6374   4
   1 -14  11 305.599 45.3042   9
  -1  14 -11 290.193 45.1436  15
   1  14  11 344.170 35.1121  39
  -1 -14 -11 327.997 44.8761  14
  -1 -14 -11 327.294 48.4943  13
   1 -14  11 363.079 52.8653   8
  -1  14 -11 293.691 36.4231  38
  -1 -14 -11 336.201 32.5246   2
   1 -14  12 2467.73 78.4886   4
   1  14  12 2462.16 78.3921  39
  -1  14 -12 2508.45 80.1367  38
  -1 -14 -12 2280.44 74.5725   2
   1  14  13 530.252 29.5812   4
   1 -14  13 433.728 35.7037   4
  -1  14 -13 519.953 38.2299  38
   1  14  13 538.292 37.0303  39
   1  14  13 493.675 32.5637  40
  -1 -14 -13 458.903 30.8667   2
  -1 -14 -14 1236.69 45.6625  37
   1  14  14 1189.81 46.8188  39
  -1  14 -14 1230.70 47.8960  38
   1 -14  14 1209.06 47.1501   4
   1 -14  14 1200.56 45.9007   3
  -1 -14 -15 7.90503 16.1858  37
  -1  14 -15-8.62689 18.2515  38
   1  14  15 28.0827 17.3616  39
   1 -14  15-15.0909 16.5661   3
   1 -14  15-15.6034 18.3710   4
   1  15 -15 1103.20 39.3745  38
  -1  15  15 960.031 34.6267  39
  -1  15  15 1045.39 34.2285   4
  -1 -15  15 968.877 32.2927   4
   1 -15 -15 1042.40 36.3217   2
  -1  15  15 1005.01 35.3465  40
  -1 -15  14 20.3493 19.4182   4
   1 -15 -14 10.7576 17.3421  33
  -1  15  14-3.00911 19.3422  39
   1 -15 -14-15.7491 23.9781   2
   1 -15 -13 2246.60 75.6915   2
  -1 -15  13 2257.94 68.8401   4
  -1  15  13 2410.53 71.6436  39
   1 -15 -13 2508.76 68.8317  37
   1  15 -13 2389.18 66.7693  22
   1  15 -12 524.014 40.4148  41
  -1 -15  12 563.313 34.9348   4
   1 -15 -12 539.957 35.0562  37
  -1  15  12 540.105 36.1629  39
   1 -15 -12 563.911 41.8815   2
   1  15 -11 2956.26 92.1492  41
   1 -15 -11 2917.55 85.3634  37
  -1 -15  11 2836.23 83.2804   4
   1 -15 -11 2786.04 90.9352   2
  -1  15  11 2819.10 85.4191  39
   1  15 -10 5795.89 193.206  28
   1  15 -10 5652.16 143.508  35
   1  15 -10 5898.45 151.549  41
  -1 -15  10 6115.03 190.424   8
   1 -15 -10 5626.17 151.261   2
   1 -15 -10 5999.58 146.517  37
  -1  15  10 5544.20 180.668  29
  -1 -15  10 6010.37 143.622   4
   1 -15 -10 5605.29 180.068  13
  -1  15  10 5669.84 194.357  12
  -1  15  10 5488.48 186.736   8
  -1  15  10 5576.88 191.983   7
  -1  15  10 5809.16 144.442  39
   1  15 -10 5602.79 149.734  38
   1 -15  -9 38929.6 819.968  13
  -1  15   9 38352.5 837.340  12
  -1 -15   9 38347.8 773.122   4
  -1  15   9 37671.0 819.177  29
   1  15  -9 36900.0 830.512  28
   1  15  -9 37585.2 775.002  35
   1  15  -9 37492.7 780.789  41
  -1 -15   9 37338.9 826.171   9
  -1 -15   9 38952.5 827.227   8
   1  15  -9 37505.3 779.692  38
  -1  15   9 37677.8 773.251  39
   1 -15  -9 37173.1 781.338   2
   1 -15  -9 37274.0 775.694  37
   1  15  -9 37527.1 810.792  15
  -1  15   9 36518.9 831.595   7
   1 -15  -8 258.085 36.0291  14
   1 -15  -8 308.496 43.9597  13
  -1 -15   8 254.772 26.5608   4
  -1  15   8 318.484 45.8775  29
   1 -15  -8 303.576 33.5487   2
   1  15  -8 218.852 46.1335  28
  -1  15   8 227.391 48.2118  12
   1 -15  -8 283.400 47.5424  11
   1  15  -8 212.843 32.1237  41
  -1 -15   8 307.166 47.3667   9
  -1  15   8 287.478 27.6017  39
   1 -15  -8 262.103 31.4828  37
   1  15  -8 257.919 31.6896  38
  -1  15   8 228.150 45.7999   7
  -1 -15   8 356.834 46.0734   8
   1  15  -8 231.572 40.6991  15
   1  15  -8 253.423 28.9035  35
  -1  15   7 6136.98 192.914  12
   1 -15  -7 6519.08 182.247  13
   1 -15  -7 6179.16 158.103   3
  -1 -15   7 6160.68 148.021   4
  -1  15   7 6562.37 185.138  29
   1 -15  -7 6064.95 155.178   2
   1  15  -7 6355.79 191.777  28
   1 -15  -7 6265.99 189.717  11
   1  15  -7 6267.70 169.725  10
   1  15  -7 6555.86 183.886  15
   1 -15  -7 6147.52 170.524  14
  -1 -15   7 6094.74 187.084   9
  -1 -15   7 6506.02 187.091   8
   1  15  -7 6248.57 153.979  38
  -1  15   7 6336.14 148.225  39
   1  15  -7 6461.20 156.216  41
   1  15  -7 6535.17 152.971  35
   1 -15  -7 6393.93 153.912  37
  -1  15   7 6310.42 192.411   7
   1 -15  -7 6119.32 191.803  16
  -1  15   6 737.120 61.2564  12
   1  15  -6 638.653 41.3184  12
   1 -15  -6 682.284 50.7752  13
   1 -15  -6 736.554 40.6197   3
   1  15  -6 727.153 40.7090  41
   1  15  -6 694.615 46.7665  10
   1 -15  -6 636.696 54.0411  11
   1 -15  -6 676.757 46.5969  14
   1  15  -6 757.078 57.5478  15
  -1 -15   6 684.182 57.1424   9
  -1 -15   6 646.864 52.1103   8
   1  15  -6 619.733 36.6492  38
   1 -15  -6 676.636 38.4426  37
   1 -15  -6 676.996 39.8404   2
  -1  15   6 684.212 52.6170  29
   1 -15  -6 754.253 61.9788  16
  -1  15   6 621.571 56.2315   7
  -1 -15   5 535.120 47.9275   9
  -1 -15   5 576.945 48.0631   8
   1  15  -5 584.809 33.1008  38
   1 -15  -5 530.881 40.2537  14
   1 -15  -5 547.993 54.8159  16
   1  15  -5 575.771 49.0418  15
   1  15  -5 599.762 43.9746  10
   1 -15  -5 584.999 50.7784  11
   1 -15  -5 607.755 35.0096  37
   1 -15  -5 569.295 35.2468   3
  -1  15   5 600.880 47.6918  29
   1  15  -5 610.421 38.8587  12
   1 -15  -5 489.506 43.0326  13
  -1  15   5 653.526 53.9043  12
   1  15  -4 1576.76 52.3956  38
   1 -15  -4 1620.48 79.3621  16
   1  15  -4 1576.03 73.9765  15
  -1 -15   4 1502.26 73.5596   9
  -1  15   4 1619.95 72.9538  29
   1 -15  -4 1665.17 74.1375  11
  -1  15   4 1664.60 77.6696  10
   1  15  -4 1513.95 66.9667  10
  -1 -15   4 1628.41 76.7175  11
   1 -15  -4 1628.22 55.5534  37
   1 -15  -4 1591.31 65.9116  14
   1 -15  -4 1656.53 69.0379  13
  -1  15   4 1614.81 78.1472  12
   1  15  -4 1672.90 63.7949  12
   1  15  -3 4408.78 110.479  41
   1  15  -3 4471.60 134.780  15
  -1  15   3 4518.99 132.101  29
  -1 -15   3 4258.04 134.758   9
  -1 -15   3 4415.69 136.962  11
  -1  15   3 4441.30 136.545  10
   1  15  -3 4481.23 129.317  10
   1 -15  -3 4294.81 132.443  11
   1  15  -3 4512.14 123.321  12
   1 -15  -3 4479.14 128.147  13
   1 -15  -3 4329.57 138.729  16
   1  15  -2 996.726 57.5071  15
  -1  15   2 944.875 53.0990  29
  -1 -15   2 1072.74 59.6370   9
   1  15  -2 976.367 54.0662  10
  -1  15   2 1039.70 58.6807  10
   1 -15  -2 1008.84 55.3837  11
   1 -15  -2 1062.94 52.9749  13
   1  15  -2 1022.01 50.8248  12
   1 -15  -2 1043.66 63.3990  16
  -1  15   1 4087.58 121.659  15
  -1  15   1 3914.22 118.456  29
  -1 -15   1 3889.25 120.002   9
  -1  15   1 3940.70 122.796  10
   1  15  -1 4056.05 120.371  10
   1 -15  -1 3798.42 115.936  11
   1  15  -1 3836.52 113.814  12
   1 -15  -1 3882.82 112.276  13
  -1  15   1 3697.02 120.443  12
   1 -15  -1 3699.48 123.702  16
   1  15   0 70.3490 26.8660  12
  -1  15   0 90.3314 31.1546  12
   1 -15   0 95.1310 26.5512  11
  -1  15   0 74.1328 30.8594  10
  -1 -15   0 77.4123 28.5208   9
   1  15   0 70.6476 29.2608  10
   1 -15   0 77.0524 31.0449   9
   1  15   0 76.5241 28.9603  29
  -1  15   0 72.7248 30.8260  15
   1 -15   0 69.0985 33.8816  16
  -1 -15   0 72.3313 30.6056  16
  -1 -15  -1 16081.2 379.930  13
  -1  15  -1 16636.3 379.479  12
   1  15   1 17276.2 380.819  12
   1  15   1 16961.9 380.701  29
   1 -15   1 16843.2 374.147  11
   1  15   1 16828.7 384.656  10
  -1 -15  -1 15864.2 380.177  16
  -1  15  -1 17366.9 382.905  15
   1  15   2 1173.63 43.4753  40
  -1  15  -2 1206.27 46.1292  41
  -1  15  -2 1255.40 66.0268  15
  -1 -15  -2 1193.44 63.9527  13
   1  15   2 1235.46 64.7222  12
  -1  15  -2 1202.62 63.4253  12
   1  15   2 1266.37 64.7638  29
   1 -15   2 1364.68 61.4275  11
   1  15   2 1269.39 69.9184  10
  -1 -15  -2 1272.89 65.6367  16
   1 -15   2 1263.39 47.6975  37
  -1  15  -3 21516.9 447.161  41
  -1  15  -3 21819.5 479.763  15
  -1 -15  -3 21793.1 479.360  13
   1  15   3 21219.0 481.826  12
  -1  15  -3 21121.9 473.657  12
   1  15   3 22202.5 478.586  29
   1 -15   3 21596.7 448.288  37
  -1 -15  -3 20948.5 446.121  37
   1 -15   3 21740.5 469.708  11
  -1  15  -3 21667.6 477.737  10
  -1 -15  -3 20338.6 476.740  11
  -1 -15  -3 20969.8 478.336  16
   1 -15   4 1484.39 67.2670  11
  -1  15  -4 1638.10 75.2572  10
  -1 -15  -4 1456.40 74.8264  11
   1  15   4 1434.38 67.4916   7
   1 -15   4 1483.73 74.6651   9
   1  15   4 1383.31 47.8129  39
  -1  15  -4 1474.31 52.6351  41
   1  15   4 1599.70 74.3716  29
  -1 -15  -4 1500.06 74.6012  13
  -1  15  -4 1475.49 70.6433  12
   1  15   4 1596.19 79.6175  12
   1 -15   4 1463.76 53.5196  37
  -1 -15  -4 1490.60 53.0656  37
  -1 -15  -4 1363.41 71.8083  16
  -1  15  -5 33151.5 677.919  41
  -1  15  -5 33812.2 712.151  10
   1 -15   5 32748.3 703.368  11
  -1 -15  -5 31881.0 716.267  11
  -1  15  -5 33217.7 708.539  12
   1  15   5 31183.7 705.157   7
   1 -15   5 33161.0 714.147   9
   1 -15   5 33719.3 677.759   3
  -1 -15  -5 31751.6 714.823  16
   1  15   5 32905.3 713.445  29
   1 -15   5 32676.0 676.196   4
   1  15   5 32234.4 722.027  12
  -1 -15  -5 32806.5 713.560  14
  -1 -15  -5 33401.2 716.604  13
   1 -15   5 33606.1 678.820  37
   1  15   5 32727.6 673.581  39
   1  15   6 2842.71 109.996  29
   1 -15   6 2821.63 81.9915   4
  -1 -15  -6 2689.02 83.5818   3
   1 -15   6 2948.77 104.042  11
  -1 -15  -6 3000.71 116.023  11
  -1  15  -6 2961.10 109.585  10
  -1 -15  -6 3015.76 112.110  14
  -1  15  -6 2846.68 113.279  15
   1 -15   6 2932.59 111.922   9
   1 -15   6 2767.01 110.371   8
  -1  15  -6 3012.08 85.7548  38
   1  15   6 2679.71 79.6356  39
  -1 -15  -6 2914.67 84.4082   2
   1 -15   6 3046.66 85.0415   3
  -1 -15  -6 2869.35 112.534  13
   1  15   6 2640.70 115.142  12
  -1  15  -6 2824.78 84.1100  41
   1  15   6 2756.20 106.157   7
  -1 -15  -6 2805.14 112.043  16
  -1  15  -7 10635.5 240.907  41
  -1  15  -7 10630.8 273.469  10
  -1 -15  -7 10704.6 283.287  11
   1  15   7 10293.8 274.091   7
   1 -15   7 10781.7 278.320   9
   1 -15   7 10735.3 280.043   8
  -1 -15  -7 10755.8 241.614   2
  -1  15  -7 10398.2 282.635  28
   1  15   7 10591.3 277.605  29
   1 -15   7 10748.7 239.984   4
  -1 -15  -7 10337.6 242.137   3
  -1 -15  -7 11030.2 282.919  13
   1  15   7 10023.9 286.157  12
  -1  15  -7 11200.9 282.212  15
  -1 -15  -7 10438.7 275.165  14
   1  15   7 10648.0 237.791  39
  -1  15  -7 10930.8 242.828  38
  -1  15  -8 3250.24 129.590  28
  -1  15  -8 2907.11 89.8457  41
  -1 -15  -8 3172.15 128.471  11
  -1  15  -8 2949.45 115.587  10
   1  15   8 2901.78 118.110   7
   1 -15   8 3392.07 126.107   9
   1 -15   8 3278.23 126.102   8
  -1 -15  -8 3003.55 90.7427   2
   1  15   8 3011.97 120.284  29
   1 -15   8 3005.72 89.7433   4
  -1 -15  -8 3485.95 129.560  13
  -1  15  -8 3044.98 122.804  15
  -1 -15  -8 3158.31 120.778  14
   1  15   8 2928.85 88.2503  39
  -1  15  -8 3060.12 93.0813  38
  -1  15  -9 4299.09 157.370  28
  -1  15  -9 4335.05 115.606  41
  -1 -15  -9 4166.97 154.379  11
  -1  15  -9 4031.15 138.992  10
   1  15   9 4041.97 146.397   7
   1 -15   9 4250.83 148.218   9
  -1 -15  -9 4064.26 113.893   2
   1  15   9 4200.52 149.871  29
   1 -15   9 4092.28 113.051   4
  -1 -15  -9 4212.13 151.936  13
  -1 -15  -9 4022.98 144.369  14
  -1  15  -9 4369.10 150.673  15
  -1  15  -9 4094.05 116.282  38
   1  15   9 4140.89 112.754  39
  -1  15 -10 5452.56 185.466  28
  -1  15 -10 5035.21 161.891  10
   1 -15  10 5424.23 174.867   9
  -1 -15 -10 5369.08 138.349   2
   1  15  10 5138.39 173.230   7
  -1 -15 -10 5385.16 180.144  13
   1  15  10 5442.59 137.811  39
  -1  15 -10 5268.77 140.694  38
  -1  15 -10 5319.55 173.475  15
[truncated: 2,108,549 more chars]
